# Supplementary material for: Interaction between mitochondrial NADH dehydrogenase subunit-2 5178 C > A and clinical risk factors on the susceptibility of essential hypertension in Chinese population
Source: BMC Med Genet. 2019 Jul 5;20:121. doi: 10.1186/s12881-019-0838-3 (PMC6612147; doi:10.1186/s12881-019-0838-3)
Supplement: Supplementary file 1 — Raw data. (XLS 426 kb) [file 12881_2019_838_MOESM1_ESM.xls]

## Sheet: Sheet1 Raw data
No.	No. of DNA	ID or name	Gender（1, male; 2, female）	age	Smoking ( 1, current smokers; 0, non-current smokers)	Drinking ( 1, current drinkers; 0, non-current drinkers)	SBP	DBP	Height（cm）	Weight（kg）	BMI	Hypertension（1, hypertensives; 0, normotensives）	TC	TG	HDL-C	LDL-C	FPG	Scr	BUN	Genotype of 5178 (C or A)
1	H1	C173585	1	60	1	1	141	79	179	69	21.5349	1	4.03	0.78	1.03	2.39	4.71	69.2	6.33	C
2	H2	C113890	2	59	0	0	109	76	156	73.5	30.2022	1	4.66	0.99	1.6	2.56	8.98	50	4.75	C
6	H6	C177137	1	55	1	0	136.5	55	175	65	21.2245	1	2.95	0.82	0.88	1.54	5.44	81.9	7.36	C
7	H7	C223931	2	54	0	0	114	71	162	72	27.4348	1	4.58	1.07	0.92	2.58	4.53	54.2	3.79	C
8	H8	B926456	2	88	0	0	144	78.5	154	58	24.4561	1	5.02	1.48	1.09	3.12	5.37	79.6	9	C
9	H9	C225576	1	57	1	0	136.5	86	163	67	25.2174	1	3.6	1.33	0.67	2.36	5.61	84.3	8.49	A
11	H11	C161164	1	65	1	0	136	66.5	170	68	23.5294	1	4.55	1.01	0.29	0.35	5.29	76.7	5.15	C
12	H12	C142526	1	59	1	1	122	78	165	62	22.7732	1	4.09	1.15	1.38	2.06	5.13	61.5	7.44	C
13	H13	C198954	1	64	1	1	135	71	165	60	22.0386	1	4.36	0.96	1.02	2.7	4.99	64.8	4.6	C
14	H14	B019316	1	59	1	0	143	77	169	69	24.1588	1	3.88	1.38	1.13	2.35	5.37	65	5.9	C
15	H15	B925729	1	35	1	0	122	81.5	173	85	28.4005	1	3.04	1.67	1.02	1.45	5.26	101.8	5.32	A
16	H16	C240790	1	54	1	1	134	86	170	75	25.9516	1	4.93	1.47	0.96	2.37	10.04	70.3	4.3	C
17	H17	A513169	1	56	1	1	120	77.5	169	79	27.6601	1	4.13	1.77	1.06	3.02	5.03	86.1	7.38	C
20	H20	C357687	1	42	1	1	106	74.5	172	65	21.9713	1	3.48	2.01	0.84	0.84	4.34	50.7	3.25	C
21	H21	C354703	1	41	1	1	136.5	92.5	175	85	27.7551	1	4.35	0.79	0.81	3.23	5.11	136	10.04	C
24	H24	A383163	1	77	1	0	140.5	70.5	169	69	24.1588	1	3.64	1.29	1	2.06	4.86	60.4	5.92	C
26	H26	C353658	2	45	0	0	145	85.5	165	70	25.7117	1	4.44	1.45	1.12	2.82	8.74	53.2	3.98	C
27	H27	A522107	1	33	0	0	175	104.5	174	68	22.46	1	6.16	1.99	1.18	2.78	6.74		28.7	C
29	H29	C356267	1	82	0	0	160.5	76	160	58	22.6562	1	3.42	1.02	1.74	4.14	4.56	59	4.58	C
33	H33	C135841	2	46	0	0	127	81	153	62	26.4855	1	4.09	1.19	0.64	1.76	4.68	53.8	3.19	A
36	H36	A661225	1	58	1	0	127.5	80.5	176	82	26.4721	1	4.24	1.67	0.72	2.19	5.12	68.7	4.82	C
37	H37	C133776	1	40	1	1	149	90	178	86	27.143	1	4.32	1.42			4.92	99	5.49	A
38	H38	B139160	2	71	0	0	124.5	68	155	70	29.1363	1	4.11	1.38	2.02	3.22	5.19	47	11.28	C
40	H40	C307739	2	72	0	0	137	95	160	54	21.0938	1	5.21	1.24	0.8	1.36	5.63	87.2	7.02	C
42	H42	564206	1	53	0	0	125	76.5	170	89	30.7958	1	5.42	1.88	1.06	3.33	7.19	55.9	5.64	A
43	H43	67637	1	82	0	0	151.5	60.5	183	76	22.694	1	3.92	1.78	0.93	2.35	6.37	74.3	6.19	C
44	H44	C153518	2	45	0	0	119	76	162	65	24.7676	1	4.08	0.87	1.33	2.1	5.64	47.2	4.26	A
46	H46	C137058	2	64	0	0	122.5	79	162	68	25.9107	1	4.53	1.79	1.02	2.68	5.9	47.1	4.38	C
47	H47	945106	2	83	1	0	145	70.5	150	65	28.8889	1	5.17	1.04	1.5	3.07	6.25	41.6	7.62	C
50	H50	67795	1	79	0	0	143	63	169	73	25.5593	1	4.44	1.64	0.95	2.9	5.81	63	5.96	A
54	H54	772867	2	75	0	0	133	67	153	64	27.3399	1	4.93	1.6	1.05	3.01	6.31	46.6	3.89	A
55	H55	C150160	2	47	0	0	119	67.5	158	58	23.2335	1	3.92	1.01	1.26	2.31	4.48	51.5	5.2	C
56	H56	C409300	1	50	0	1	126.5	86	175	77.5	25.3061	1	4.4	1.85	0.86	2.71	5.07	102.5	3.33	A
57	H57	A979195	2	71	0	0	154.5	77	158	71	28.441	1	5.08	0.8	1.24	3.5	10.61	45.4	5.62	C
58	H58	C136266	1	71	0	0	146	64.5	162	70	26.6728	1	2.57	0.54	0.61	1.33	4.86	66.9	6.98	A
61	H61	C207095	1	26	1	1	142.5	90	176	85	27.4406	1	3.91	0.91	1.33	1.97	4.22	85.3	5.95	C
62	H62	C127213	1	45	1	1	169.5	108.5	175	94	30.6939	1	5.78	2.09	1.2	3.9	4.96	85.8	4.31	A
63	H63	C210259	2	57	0	0	135	76	170	75	25.9516	1	4.43	1.48	1.24	2.59	5.07	57.6	6.43	C
64	H64	421284	2	74	0	0	129.5	72	160	63	24.6094	1	3.42	1.31	1.68	1.85	6.63	75.6	5.92	C
65	H65	61137	1	61	1	1	135	76.5	175	85	27.7551	1	3.77	1.1	1.03	2.32	5.42	39.4	3.04	C
66	H66	B317448	1	63	1	0	119	76	173	84	28.0664	1	3.38	0.92	0.64		5.4	82.9	8.82	C
68	H68	A672637	2	62	0	0	116.5	75.5	150	55	24.4444	1	5.69	1.12	1.55	3.97	5.16	116.4	10.36	C
69	H69	C440626	1	27	0	0	140	80	178	75	23.6713	1	5.76	1.21	1.5	1.22	4.16	90.9	4.68	C
70	H70	C207645	1	80	0	0	107.5	65	173	45	15.0356	1	5.35	0.49	0.89	1.98	4.53	63.4	6.15	A
72	H72	C141118	1	38	1	1	135	79.5	167	70	25.0995	1	2.93	1.29	0.69	1.68	4.4	68.5	4.67	C
75	H75	C440094	2	74	0	0	162.5	84	172	70	23.6614	1	4.43	1.33	0.98	1.37	4.58	74.7	5.26	A
76	H76	C123798	1	21	1	1	133.5	81	172	97	32.788	1	5.62	2.16	0.84	3.89	4.84	84.6	4.73	A
78	H78	C439411	2	80	1	0	142.5	76.5	152	76	32.8947	1	6.06	0.99	1.05	4.01	8.58	62.6	7.18	C
79	H79	C438361	2	75	0	0	107	66.5	156	68	27.9421	1	6.25	1.72	1.09	4.55	5.62	114.9	11.43	C
80	H80	611688	2	60	0	0	124	79	167	67.5	24.2031	1	5.35	0.74	2.03	3.03	4.58	55.8	4.75	C
81	H81	C437692	2	46	0	0	142.5	90.5	158	69	27.6398	1	4.31	1.11	1.17	2.73	5.33	49.9	6.48	C
82	H82	A710025	1	49	1	1	145.5	84	165	76	27.9155	1	2.33	1.23	0.87	1.13	7.05	68.7	7.06	C
83	H83	903792	2	77	0	0	118.5	79	170	58	20.0692	1	4.45	1.1	1.12	2.8	4.28	52.7	3.1	C
85	H85	871264	2	71	0	0	126.5	70.5	150	53	23.5556	1	4.5	1.38	1.12	3.22	4.93	59.7	6.54	C
86	H86	60440	1	81	0	0	147	77	172	65	21.9713	1	4.77	0.71	1.61	2.83	4.84	70.9	3.39	A
91	H91	C437548	1	39	0	0	136	85	168	75	26.5731	1	4.03	1.08			6.24	89.1	3.37	C
92	H92	C423499	1	26	1	0	145	90.5	180	90	27.7778	1	4.69	0.91	1.21	3.05	4.42	169.3	7.93	C
94	H94	C423075	1	49	0	0	128.5	73	170	80	27.6817	1	4.5	0.57	1.18	2.71	4.8	72.5	6.38	C
96	H96	C403174	2	74	0	0	136	70.5	155	44	18.3143	1	5.84	0.86	1.4	3.6	4.9	63.1	5.28	A
99	H99	A301602	1	68	0	0	138	72.5	170	75	25.9516	1	4.84	2.19	1.07	3	4.92	69.6	4.43	C
102	H102	600039	1	81	0	0	134	60	167	57	20.4382	1	3.3	1.32			7.88	43.3	6.2	C
103	H103	783808	2	45	0	0	139	82.5	167	62	22.231	1	6.11	0.94	1.35	3.79	5.3	56.6	3.43	A
104	H104	C460562	2	43	0	0	115	70	162	75	28.578	1	5.13	2.17	1.02	3.3	5.12	53.6	5.26	C
107	H107	C419111	2	68	0	0	125	69	162	85	32.3884	1	4.55	1.77	1.15	3.02	5.66	54.2	5.33	C
108	H108	610796	1	79	0	0	155	65.5	163	53	19.9481	1	3.69	0.65	1.92	1.72	7.64	201.1	18.63	C
110	H110	C349600	1	48	0	0	123	82	163	76	28.6048	1	4.7	1.32	1.08	3.08	4.96	74.1	8.35	C
114	H114	A011862	1	66	1	0	170	78.5	165	100	36.7309	1	5.05	1	1.17	1.8	5.37	95.5	4.8	C
115	H115	B877632	1	48	0	1	123.5	80.5	172	97	32.788	1	3.92	1.8	1.19	2.04	5.47	76.5	6.59	C
116	H116	69845	1	75	0	1	125.5	70.5	182	92	27.7744	1	3.3	1.45	1.09	2.57	5.44	88.9	5.7	C
118	H118	C316712	1	61	1	0	149.5	85	171	70	23.939	1	3.49	0.88	0.68	2.3	4.99	74.1	4.6	C
119	H119	B892815	1	42	0	0	105	65	177	104	33.1961	1	4.19	1.88	0.79	2.69	5.86	129.9	9.63	C
121	H121	600602	2	80	0	0	147.5	62	162	58	22.1003	1	5.52	1.48	0.86	2.68	6.21	83.4	8.17	C
122	H122	A119892	1	72	0	0	132	71	158	62	24.8358	1	2.51	0.99	0.95	1.14	5.83	86.6	8.09	A
125	H125	67101	1	80	0	0	139	79	178	72	22.7244	1	5.92	1.75	1.04	3.1	5.33	65.7	4.43	A
128	H128	C458509	2	47	0	0	130	73.5	155	59	24.5578	1	5.37	1.34	1.44	3.19	5.72	43.5	3.15	C
129	H129	C458549	1	33	0	0	136	76.5	174	86	28.4053	1	5.14	1.18	1.16	3.41	4.81	73.1	5.64	C
130	H130	B315301	2	58	0	0	136.5	71	160	86	33.5938	1	4.08	1.84	1.1	2.19	5.24	63.2	4.69	C
131	H131	B997211	2	63	0	0	128	72.5	156	42	17.2584	1	4.59	1.64	1.53	2.79	5.07	53	5.12	C
132	H132	C363208	1	59	0	0	122	68	171	77	26.3329	1	2.81	2.04	1.09	1.14	6.29	70.1	5.67	C
134	H134	876662	2	56	0	0	127.5	69.5	171	80	27.3588	1	5.84	2.04	1.27	3.83	5.15	53.9	5.58	C
136	H136	C156808	1	52	1	1	136	91	177	90	28.7274	1	4.97	1.67	0.64	3.18	7.04	90.2	5.18	C
138	H138	C159542	1	69	0	0	116	63	168	79	27.9904	1	5.21	1.25	1	4.01	5.47	79.1	3.42	C
140	H140	65433	1	80	0	0	112	60.5	179	76	23.7196	1	3.47	1.35			8.91	143.9	16.75	C
142	H142	C306831	2	68	0	0	133	80	151	66	28.9461	1	2.95	0.53	0.92	1.89	4.53	93.9	7.36	C
144	H144	A208300	1	58	1	1	111	61.5	177	71	22.6627	1	4.42	0.83	1.14	2.98	4.33	73	6.06	C
151	H151	C242923	1	75	0	0	139	80	177	104	33.1961	1	5.48	1.44	1.17	3.24	6.59	65.9	4.25	C
154	H154	615055	1	61	0	0	144.5	75.5	175	75	24.4898	1	3.06	1.5	1.13	1.83	5.75	82.4	9.06	C
155	H155	C246002	1	40	0	0	141	87	172	66	22.3094	1	4.42	1.12	1.61	2.22	5.72	55.1	5.85	C
157	H157	C381448	2	79	0	0	142.5	68	165	75	27.5482	1	5.14	0.94	1.55	3.28	5.8	63.5	5.63	A
158	H158	54524	1	86	0	0	161.5	81	173	71.5	23.8899	1	3.63	0.65	1	2.82	5.76	82.4	6.71	A
159	H159	C287946	1	60	0	1	130.5	80	175	92	30.0408	1	5.96	2.03	0.94	4.5	4.67	80.3	7.23	A
161	H161	C286630	1	61	0	0	129	65	173	88	29.4029	1	3.85	1.68	0.94	2.38	5.56	71.6	5.47	A
163	H163	C390118	1	62	1	1	123.5	81.5	171	82	28.0428	1	4.89	1.22			4.12	76.4	4.18	A
164	H164	537486	2	79	0	0	129.5	65	159	67	26.5021	1	4.27	1.6	1.35	2.91	5.81	53.1	7.14	C
167	H167	C371468	1	89	0	0	149.5	67	155	59	24.5578	1	4.6	0.84	1.61	2.92	5.54	102.8	9.49	C
168	H168	397877	1	70	0	0	123.5	68	172	74	25.0135	1	2.9	0.74	1.07	1.49	5.42	42.4	3.75	C
169	H169	C311618	1	77	0	0	135.5	77	172	69	23.3234	1	4.47	1.17	1.02	2.53	5.59	134.3	19.27	A
171	H171	614518	1	82	0	0	152.5	72.5	164	63	23.4236	1	3.5	1.16	0.93	1.6	5.01	297.8	18.87	C
172	H172	C410164	2	64	0	0	115.5	66.5	158	60	24.0346	1	4.57	1.51	1.04	3.06	4.49	51	4.74	C
173	H173	C313584	1	45	0	0	111	66	176	83	26.7949	1	3.6	1.87	0.64	2.07	6.46	89.9	5.83	C
175	H175	C372730	2	52	0	0	123.5	87.5	156	57	23.4221	1	4.27	1.08	0.96	1.7	4.87	46.6	4.68	C
176	H176	53285	1	83	0	1	153.5	76	174	70	23.1206	1	5.47	0.82	1.35	3.57	5.2	89.2	5.55	C
177	H177	C393286	2	52	0	0	121	72.5	161	46	17.7462	1	5.25	1.05	2.04	2.66	5.49	46.4	5	C
185	H185	C390466	1	69	0	0	146.5	80	170	75	25.9516	1	4.89	1.22	1.58	3.49	5.45	72.6	7.89	C
187	H187	601564	1	81	0	0	147.5	55.5	164	57	21.1927	1	3.82	0.77	1.05	2.08	6.01	116.8	9.48	C
190	H190	C369302	1	74	0	0	129	77	176	69	22.2753	1	2.77	0.8			5.79	71.5	7.97	A
191	H191	C294379	1	74	0	0	147	76	172	63	21.2953	1	4.03	1.69	0.98	2.47	7.12	73.4	6.22	C
192	H192	63017	1	79	1	1	157.5	65	173	91	30.4053	1	2.96	1.32	0.95	1.89	5.8	96.1	5.92	A
193	H193	C388278	1	34	0	0	138	86	173	74	24.7252	1	4.71	1.43	1.45	2.76	5.46	97.7	6.87	C
195	H195	C388623	2	42	0	0	127	77	153	50	21.3593	1	4.14	0.56	1.13	2.33	4.9	59.8	6.3	C
196	H196	C179621	2	45	0	0	136.5	89	162	74	28.1969	1	2.86	1.7	1.03	1.51	4.77	89	3.32	C
197	H197	C120626	2	49	0	0	121	79.5	166	75	27.2173	1	2.93	1.22	0.84	0.99	5.97	70	6.01	A
200	H200	C383817	1	51	0	1	123	75	176	76	24.5351	1	2.75	1.94	0.59	2.36	5.28	73.3	7.15	C
203	H203	A355005	2	60	0	0	122.5	68.5	160	60	23.4375	1	4.26	0.72	1.49	2.68	5.34	61.3	5.62	A
208	H208	A552544	2	72	0	0	141	78.5	150	45	20	1	5.2	0.51	1.87	2.97	4.17	49.2	4.79	C
211	H211	C275547	1	49	0	0	140	89	172	64	21.6333	1	3.41	0.97	0.92	2	4.37	83.6	7.42	C
215	H215	C275311	2	63	0	0	124.5	69.5	168	60	21.2585	1	5.03	0.98	1.77	2.33	7.84	88.7	7.93	A
218	H218	B052204	1	82	0	0	122	77.5	170	67	23.1834	1	4.52	1.22			4.33	171.3	15.74	C
219	H219	C575656	1	24	1	1	194.5	130	190	115	31.856	1	3.59	1.56	0.94	3.31	6.67	316.1	15.57	C
220	H220	B941953	2	78	0	0	130	65.5	158	68	27.2392	1	4.01	1.03	1.38	2.06	3.98	60.8	8.11	C
221	H221	C682566	2	76	0	0	117.5	66	153	42	17.9418	1	4.91	1.19	1.5	2.98	5.61	42.5	4.37	A
222	H222	C576411	2	34	0	0	137	93.5	165	43	15.7943	1	3.92	0.89	1.71	1.91	4.12	57.9	3.13	C
223	H223	C384955	1	51	0	0	129.5	68.5	160	85.5	33.3984	1	4.3	1.57	0.84	2.74	4.73	56.2	7.23	C
224	H224	C584951	1	83	0	0	130.5	65.5	172	63	21.2953	1	3.92	1.33	0.83	2.43	4.31	65.7	4.04	C
225	H225	C584662	1	48	1	1	115.5	73.5	177	82	26.1738	1	3.17	1.55	0.91	1.59	8.36	48.2	3.2	C
227	H227	C620218	2	54	0	0	152.5	80	158	52	20.83	1	5.45	1.92	1.09	3.76	5.42	57.8	5.37	C
229	H229	C553266	1	58	0	0	142	88	170	73	25.2595	1	4.76	1.36	1.25	2.93	5.54	60.7	4.71	C
230	H230	B695637	2	80	0	0	136	60.5	156	73	29.9967	1	4.39	0.71	2.11	2.01	5.02	62.8	5.25	A
231	H231	C624062	1	58	1	1	151.5	71.5	165	83	30.4867	1	5.62	2.25	0.82	2.1	4.93	60.8	3.89	C
232	H232	C296528	1	44	1	0	154.5	94.5	172	76.5	25.8586	1	4.59	1.84	1.02	2.31	9.12	92.4	4.38	C
235	H235	C352963	2	35	0	0	120	80	152	43	18.6115	1	4.57	1.39	1.26	1.85	5.18	47.9	6.13	C
236	H236	B354347	1	47	1	0	135	88	182	103	31.0953	1	5.04	2.25	1.04	3.21	4.88	77.1	4.58	A
237	H237	841130	2	66	0	0	144	81.5	162	90	34.2936	1	5.07	2.04	0.85	2.51	5.67	40.6	5.95	C
239	H239	C669810	1	60	1	0	116.5	78	164	73	27.1416	1	3.03	0.64	1.16	1.61	4.61	55.6	5.82	C
240	H240	A227868	1	30	0	0	129	75.5	185	100	29.2184	1	4.63	1.84			5.59	73.8	5.25	A
241	H241	C701605	1	47	0	0	126	82	175	80	26.1224	1	4.9	1.82	1.05	3.15	4.92	79.6	6.31	C
242	H242	69656	2	84	0	0	115.5	59.5	158	45	18.026	1	3.74	0.9	1.03	3.15	5.12	50.2	8.41	C
246	H246	C568325	2	64	0	0	133.5	72	161	71	27.3909	1	3.66	1.03	1.08	2.42	5.22	58.1	4.18	A
247	H247	B890718	1	18	1	0	140	65	172	61	20.6193	1	4.01	1.39	1.06	2.53	4.43	66.9	5.97	A
249	H249	549545	2	48	0	0	119	73.5	158	67	26.8386	1	4.72	1.8	1	2.93	6.04	50.5	5.11	A
250	H250	C628150	1	40	1	1	139.5	79	172	76	25.6896	1	4.71	1.73	1.13	3.44	5.19	68.4	5.81	C
251	H251	610396	2	56	0	0	130	74	163	57	21.4536	1	4.33	1.29	1.07	2.91	5.29	35	4.83	C
252	H252	415602	2	56	0	0	143.5	76	168	60	21.2585	1	4.4	0.84	1.51	2.61	7.27	60.8	4.71	C
253	H253	600724	1	79	0	0	137.5	77.5	164	45	16.7311	1	3.93	0.82	1.38	2.34	4.57	74.1	5.53	C
254	H254	67921	1	76	1	0	102	64	170	60	20.7612	1	3.37	0.95	0.49	2.32	3.24	160.8	32.59	C
257	H257	B870734	2	83	0	0	158	75	152	60	25.9695	1	4.83	1.64	1.07	2.98	5.22	73.1	3.03	C
259	H259	C565237	1	45	1	1	136	94	169	85	29.7609	1	5.38	1.19	1.29	3.83	4.88	68.7	6.57	C
262	H262	606365	1	70	0	1	124.5	82.5	165	82	30.1194	1	4.82	1.37	1.23	3.07	5.3	65.6	4.85	C
264	H264	A247657	1	26	0	0	131	83	162	55	20.9572	1	3.35	1.59	0.93	1.88	5.03	112.2	4.17	A
266	H266	C664978	2	71	1	0	132.5	63	155	65	27.0552	1	3.52	0.98	1.02	2.02	4.62	63.2	5.66	C
267	H267	823051	1	42	1	1	127.5	79.5	180	88	27.1605	1	4.99	1.21	1.41	2.97	4.56	70.8	4.86	C
268	H268	C692571	1	42	1	1	112.5	75	166	63	22.8625	1	5.22	1	1.11	3.97	8.31	89.1	10.5	C
269	H269	C257931	2	67	0	0	133.5	79	163	68	25.5937	1	5.79	2.04	1.3	3.9	4.73	65.1	6.29	C
272	H272	C561591	2	56	0	0	114.5	61	167	75	26.8923	1	3.02	1.55	1.1	3.02	5.32	63.4	5.04	C
276	H276	C639665	1	68	1	0	135	74	176	78	25.1808	1	3.98	1.35	1.38	2.33	3.4	84.9	6.65
278	H278	C633568	2	48	0	0	155	91.5	158	64	25.6369	1	3.44	0.85	1.59	1.65	5.59	63.4	4.43	C
282	H282	C651377	1	53	1	1	113.5	85	183	100	29.8606	1	3.67	1.27	0.57	2.48	5.98	122.5	16.5	C
284	H284	C638753	1	39	0	0	122.5	77	178	85	26.8274	1	4.04	1.5	1.01	2	4.44	73.5	4.11	A
287	H287	352669	1	62	0	0	127.5	78	176	94	30.3461	1	3.02	1.12	0.78	1.8	6.27	68.1	4.19	C
288	H288	C609897	1	64	0	0	119	64	175	75	24.4898	1	5.58	1.78	1.09	3.77	7.25	68.7	4.73	C
289	H289	C651144	1	74	1	1	111	64.5	158	51	20.4294	1	4.99	1.05	0.83	3.54	4.44	118.4	8.27	C
290	H290	C276529	1	60	0	0	132	83	176	72.5	23.4052	1	4.44	0.93	1.16	2.58	4.68	61.1	4.94	A
294	H294	A625349	2	70	0	0	126	70	151	72	31.5776	1	4.07	0.89	1.09	2.39	12.08	70.5	7.02	A
295	H295	C654511	1	48	1	0	138.5	85	162	63	24.0055	1	4.84	1.47	1.51	2.78	4.17	72	4.17	A
296	H296	C654502	1	22	0	0	158	101.5	167	55	19.721	1	2.73	0.44	1.5	0.98	5.32	54.3	3.16	C
297	H297	790678	2	52	0	0	144.5	86.5	158	55	22.0317	1	4.19	0.9	1.05	2.56	5.54	71.3	4.51	A
316	H316	C126704	2	58	0	0	127	68	164	86	31.975	1	4.83	1.38	1.77	2.73	5.09	47.7	3.48	C
318	H318	C207210	1	59	1	1	121	79.5	177	101	32.2385	1	3.37	2.09	0.83	1.93	6.75	75.1	5.91	C
322	H322	C768648	1	73	1	1	143	76.5	168	81	28.699	1	4.95	1.75	0.91	2.44	8.1	78.4	6.41	A
324	H324	D871745	2	52	0	0	137.5	88	170	66	22.8374	1	3.83	1.18	1.88	1.71	4.85	62.1	5	C
337	H337	B540590	2	81	0	0	134.5	63.5	165	63	23.1405	1	3.84	0.66	1.61	2.12	4.92	85.5	3.5	A
339	H339	D829518	1	43	1	1	116	73	173	86	28.7347	1	5.27	1.63	1.13	3.43	5.09	88	4.74	A
345	H345	F225619	2	65	0	0	156.5	84.5	165	81	29.7521	1	4.21	0.6	0.97	2.92		123.4	8.34	C
349	H349	A013053	1	40	1	1	116	68	170	68	23.5294	1	4.7	0.99	1.22	3.18	4.6	84.6	5.06	C
364	H364	Y0269610	1	59	1	1	160	100	169	60	21.0077	1	4.9	1.09	1.19	3.22	4.21	72.2	5.37	A
366	H366	F275655	1	44	1	1	122	69	176	94	30.3461	1	3.91	1.11	1.07	3.03	4.89	96.1	3.59
369	H369	F279924	1	49	1	0	184	110	172	78	26.3656	1	6.41	1.33	1.21	4.52	5.87	100.4	6.59	C
374	H374	D732800	1	73	0	1	135	85	165	61	22.4059	1	4.27	1.06	1.37	2.49	4.46	79	5.88	A
380	H380	F125207	1	59	0	0	147	86	170	76	26.2976	1	4.94	1.03	1.11	3.3	6	85.3	3.67	C
394	H394	107658	1	60	0	0	113	74	151.4	68.3	29.7968	1	4.6	0.9				81.8	6.24	C
395	H395	63999	1	55	0	0	146	96	176.7	83.1	26.6151	1	3.42	1.68				63.6	3.76	C
396	H396	76015	1	55	0	0	162	97	155.4	53.1	21.9883	1	5.53	1.09				83.4	5.98	C
397	H397	95312	1	61	0	0	139	99	179	87	27.1527	1	3.89	0.83				80.9	5.88	C
398	H398	108264	2	67	0	0	141	87	156.6	68.1	27.7692	1	4.25	2.24				66.4	5.15	A
399	H399	108467	1	54	0	0	122	87	165.3	80.5	29.4612	1	4.49	1.65				58.9	5.9	0
400	H400	34149	1	50	0	0	103	75	185.6	86.7	25.1688	1	4.39	0.66	1.28	3.05	6.04	71.7	4.03	A
402	H402	18225	1	54	0	0	126	83	171.9	77.6	26.2609	1	4.86	1.37				79.6	7.38	A
403	H403	43145	1	60	0	0	141	97	179.2	84.6	26.3448	1	4.99	2.09				58.4	4.08	C
404	H404	17189	1	51	0	0	128	83	190.4	103.1	28.4397	1	4.48	1.59				63.2	5.17	C
412	H412	120074	1	51	0	0	125	95	174.7	82.4	26.9986	1	4.25	0.53	1.46	2.89	5.66	73.4	6.09	A
416	H416	108859	1	60	0	0	138	97	170	70.9	24.5329	1	5.18	1				56.4	4.56	A
417	H417	108990	2	53	0	0	129	81	158.5	68.6	27.3065	1	6.04	1.59	1.25	4.47	6.21	53.4	6.73	C
420	H420	90177	1	54	1	1	143	97	163.2	73.8	27.7087	1	5.63	2	1.14	3.92	5.7	109.8	6.68	A
421	H421	89226	1	60	0	1	96	69	171.1	78.7	26.8828	1	5.5	1.93	0.93	4.25	6.21	43.9	6.76	A
422	H422	120134	1	53	0	0	146	93	149.8	52	23.1729	1	5.88	1.63	1.54	4.13	6.12	45.1	6.83	C
423	H423	120139	1	51	0	0	136	101	173.4	82.2	27.3384	1	5.02	1.48	1.09	3.31	5.58	80.9	7.15	C
424	H424	107736	1	52	0	0	149	109	170	75.3	26.0554	1	6.34	0.93	1.44	4.36	5.95	69.7	4.43	C
430	H430	52900	2	50	0	0	122	81	159.2	69.3	27.3431	1	6.21	1.54	1.44	4.57	4.74	34.8	4.16	C
431	H431	108868	1	57	0	0	135	81	167.1	69.8	24.9978	1	4.47	1.02	1.54	2.71	6.17	84.6	5.12	C
434	H434	72961	1	57	1	1	118	75	177	74.2	23.6841	1	5.16	1.57	1.27	5.16	6.36	77.2	5.38	A
435	H435	120242	1	58	0	0	128	90	169.2	86.9	30.3542	1	4.35	0.6	1.37	2.95	5.85	70.7	6.58	A
436	H436	72976	1	52	1	0	120	84	174.8	78.2	25.5932	1	4.12	1.5	0.98	2.75	5.49	66.4	4.8	C
437	H437	120235	1	50	0	0	130	85	185	103.3	30.1826	1	4.36	1.32	1.84	2.13	6.25	79.8	4.8	C
440	H440	72994	2	54	0	0	135	85	155.3	57.9	24.0069	1	5.98	2.01	1.3	4.31	5.24	69.7	4.01	C
443	H443	120324	2	55	0	0	132	80	158.6	60.5	24.0519	1	4.08	1.2	1.08	2.76	6.32	57.1	3.59	C
444	H444	120364	2	56	0	0	154	97	161.9	99.9	38.1129	1	5.7	1.84	1.51	3.75	7.89	59.5	4.78	C
445	H445	120112	2	61	0	0	142	95	151.9	61.2	26.5238	1	5.19	1.34	1.93	3.3	6.27	63.1	5.34	C
446	H446	108710	1	50	0	0	132	101	177.4	88.7	28.1849	1	3.35	1.63	1.08	1.92	6.55	78.4	6.26	C
448	H448	28190	1	50	1	1	131	86	173.3	78.2	26.0381	1	6.45	1.8	1.23	4.99	5.87	51.4	5.14	C
449	H449	29054	1	69	0	1	142	89	185.1	82.4	24.05	1	3.98	0.95	1.3	2.61	5.77	72.9	4.69	C
450	H450	68344	1	50	0	1	123	88	179.4	90.5	28.1192	1	3.09	1.23	1.4	1.41	8.2	48.4	4.94	A
452	H452	120356	2	61	0	0	145	89	156.9	62.6	25.429	1	5.97	1.6	1.52	4.25	4.94	51.6	6.05	A
453	H453	120384	1	51	0	0	138	98	167.1	69.8	24.9978	1	4.25	1.52	1.23	2.73	6.07	70.7	7.22	A
454	H454	108979	1	50	0	0	143	107	166.6	75.2	27.0937	1	6.23	1.76	1.42	4.71	6.17	59.6	4.73	C
459	H459	120476	1	57	0	0	157	93	169.6	88.9	30.9065	1	4.57	0.91	4.56	2.85	7.05	69.7	4.97	C
460	H460	74763	1	60	0	1	118	78	170.9	91.8	31.431	1	4.18	0.99	1.45	2.48	6.06	66.6	5.47	C
461	H461	44326	1	51	0	1	116	82	167.4	85.5	30.5109	1	4.34	0.84	1.72	2.55	6.23	72.8	4.73	C
463	H463	120416	1	51	0	0	121	82	178.7	80	25.0519	1	4.84	0.97	1.62	3.09	7	63.6	6.88	C
464	H464	108850	1	51	0	1	143	98	174.4	82.3	27.0587	1	4.4	1.2	1.32	2.99	5.16	83.2	5.62	A
467	H467	120418	2	58	0	0	122	72	160.4	62	24.0981	1	3.87	0.92	1.71	1.96	8.35	36.6	5.9	A
469	H469	55467	1	51	0	1	112	77	164.8	78.7	28.9775	1	5.28	1.7	1.17	3.83	5.7	69.1	4.31	C
470	H470	120474	1	50	0	1	146	103	176.3	84.6	27.2186	1	6.02	0.83	1.88	4.1	5.67	86.2	5.28	A
471	H471	120427	1	57	1	1	152	107	172.2	78	26.3044	1	4.3	0.98	1.05	2.93	5.75	79.3	6.09	C
475	H475	Y0253304	2	35	0	0	133	81	160	62	24.2188	1	4.58	0.42			5.65	56.7	3.76	C
477	H477	120990	1	54	0	1	163	110	163.8	64.8	24.1517	1	6.3	1.47	1.62	4.11	5.92	76.2	5.1	C
479	H479	120907	1	51	0	0	135	88	169.8	73.8	25.5965	1	4.5	1.96	1.26	2.89	6.29	81.4	4.55	C
480	H480	120730	1	62	0	0	150	91	177.9	84.9	26.826	1	4.14	0.71	1.24	2.98	7.54	70.9	8.91	C
481	H481	120239	2	55	0	0	149	96	156.6	66.8	27.2391	1	4.44	0.85	2.03	2.36	4.47	64.2	4.49	C
483	H483	16745	1	58	1	1	122	85	169.6	66.5	23.119	1	3.97	1.4	1.48	2.13	7.7	79.4	4.56	C
485	H485	120900	1	54	1	1	118	88	181.7	77	23.3228	1	4.21	0.71	1.44	2.65	5.8	81.6	5.8	C
486	H486	121007	1	53	0	1	118	79	184.3	105.1	30.9423	1	4.37	1.86	1.12	2.82	6.95	78.9	5.31	C
489	H489	23600	2	59	0	0	112	74	171.2	75.1	25.6231	1	4.62	1.14	1.66	2.68	5.94	58.1	4.42	C
490	H490	121048	1	58	1	1	126	85	176.1	72.3	23.3141	1	4.3	1.76	1.23	2.56	5.48	68.6	3.98	C
491	H491	14817	1	56	1	1	119	76	166.7	58	20.8717	1	4.74	0.93	0.87	3.61	6.97	63.9	4.72	A
492	H492	36858	1	51	0	1	120	90	165.5	72.9	26.6153	1	6.2	1.89	1.28	4.29	5.43	73.1	4.46	C
493	H493	120932	1	55	0	1	123	75	181.4	76.5	23.2481	1	3.67	1.72	0.86	2.32	5.81	77.8	4.35	C
494	H494	121018	1	51	0	1	124	78	170.1	91.5	31.6237	1	5.92	1.45	1.57	3.96	7.1	75.9	5.71	C
498	H498	120783	1	54	1	1	110	78	172.3	75.9	25.5665	1	5.05	2.11	1.08	3.37	6.44	83.3	5.22	A
499	H499	121039	2	50	1	1	111	78	160.3	70	27.2415	1	5.8	1.5	1.23	4.1		64.2	3.99	C
501	H501	121021	2	60	0	0	113	70	155.9	65.4	26.9083	1	5.89	1.93	1.26	4.28	6.49	48.7	4.44	C
502	H502	121051	2	55	0	0	136	91	155.4	56.8	23.5205	1	5.85	1.59	1.25	4.28	5.84	64.5	4.56	C
505	H505	121103	1	55	0	1	153	100	171.5	81.7	27.7775	1	5.54	1.04	1.34	3.87	7.19	68.3	4.12	C
506	H506	121026	1	54	1	1	127	88	174.2	77.2	25.4402	1	4.9	1.2	1.02	3.53	5.44	79	4.38	A
507	H507	121042	1	60	1	1	111	77	178.7	84	26.3045	1	5.72	1.3	1.03	4.27	4.97	74.7	5.89	C
508	H508	32520	1	51	0	0	153	99	165.8	70.3	25.5733	1	3.6	1	1.07	2.29	5.67	95	5.34	A
509	H509	121188	1	53	0	1	137	88	174.4	76.8	25.2504	1	5.04	2.2	0.96	3.36	5.23	66.4	4.63	A
511	H511	7580	1	55	1	1	112	82	180.1	81.2	25.0339	1	4.6	0.83	1.56	2.8	5.71	85.5	5.5	A
514	H514	16005	1	50	0	1	105	66	178	111.4	35.1597	1	3.61	1.31	1.04	2.24	9.28	76.9	4.51	C
518	H518	121082	1	50	1	1	106	77	172	81.1	27.4135	1	3.74	1.09	0.96	2.43	9.64	52.9	6.54	C
519	H519	F376807	2	45	0	0	112	73	158	67	26.8386	1	2.92	1.81	0.66	1.63	5.53	67	6.44	C
521	H521	Y0317287	2	63	0	0	149	78	163	70	26.3465	1	4.51	1.76	0.92	2.99	4.84	50.6	3.04	C
524	H524	30167	1	57	0	1	118	85	172.3	68.7	23.1412	1	4.81	0.93	1.37	3.27	5.53	59.9	4.41	C
525	H525	50078	2	50	0	0	113	85	162.6	81.6	30.8638	1	4.04	1.52	1.08	2.56	5.02	70.7	4.5	C
526	H526	121225	1	56	0	1	128	90	172.7	93.2	31.2486	1	3.96	1.32	1.09	2.35	5.8	79.2	8.81	C
529	H529	120368	1	50	1	1	118	82	173.4	71.5	23.7798	1	5.96	1.1	1.3	4.31	6.4	89.4	4.53	C
533	H533	89349	1	50	0	1	100	71	172.8	64.3	21.5339	1	5.05	1.1	1.16	3.7	5.92	80.8	6.45	C
534	H534	121368	2	67	0	0	135	76	165.9	62.4	22.6721	1	4.94	1.93	1.02	3.4	10.67	85.8	5.1	C
535	H535	121333	2	51	0	1	127	94	165.3	69.8	25.5452	1	4.82	1.07	1.21	3.36	6.34	62.2	4.86	C
536	H536	51416	1	59	1	1	119	74	171.5	73.1	24.8536	1	3.18	0.96	1.16	1.45	5.34	97.4	5.8	C
538	H538	29632	1	57	0	0	141	98	171.5	75.3	25.6016	1	5.2	0.9	1.41	3.53	6.93	85	5.73	C
540	H540	71214	2	56	0	0	127	65	161.2	66.1	25.4373	1	6.19	1.87	1.67	3.96	6.23	52.1	4.11	A
542	H542	32163	1	61	0	0	136	82	172.6	84.8	28.4652	1	5.14	2.14	0.9	3.63	5.88	62.2	5.03	C
543	H543	90847	1	51	0	1	134	98	163.9	78.1	29.0732	1	3.78	0.89	1.55	2.22	5.64	87	5.73	C
544	H544	59580	2	68	0	1	120	84	155.3	52.6	21.8094	1	6.12	0.82	1.42	4.4	5.4	49.1	4.38	C
545	H545	121623	2	51	0	1	111	81	161.5	63.5	24.3461	1	4.7	0.72	1.47	3.05	5.53	64.4	5.75	C
546	H546	121426	2	65	0	0	169	91	160.3	59	22.9607	1	5.19	0.59	2.76	2.46	5.86	62.8	8.74	C
547	H547	121549	2	53	0	0	143	96	157.9	63	25.2683	1	5.47	1.89	1.29	3.81	5.24	66.1	4.47	C
548	H548	29656	1	55	0	1	120	83	170.3	67.6	23.3087	1	5.59	1.5	1.39	3.82	6	79.4	4.8	C
549	H549	121457	2	63	0	1	103	70	160.7	61.1	23.6597	1	5.14	1.11	1.79	3.15	5.27	53.9	4.78	C
550	H550	120839	1	61	0	1	140	98	169.2	77.8	27.1756	1	4.59	0.68	1.45	2.95	5.24	78	5.13	C
551	H551	63838	1	55	0	0	127	85	176.8	74.6	23.8657	1	4.54	0.88	1.32	2.96	5.47	98.5	4.69	C
552	H552	56004	1	52	0	1	153	99	174.8	82.6	27.0332	1	5.43	1.36	1.1	4.03	6.07	69.2	4.45	A
553	H553	121386	2	58	0	0	152	88	156.9	62.7	25.4696	1	5.69	1.24	1.3	4.17	5.6	46.8	4.41	C
554	H554	121397	1	61	1	0	165	105	169.6	75.3	26.1784	1	5.45	1.64	1.02	3.95	5.67	78	3.52	C
555	H555	A095538	2	79	0	0	168	66	157	56	22.719	1	3.51	0.88	1.56	1.58	5.16	93.7	7.05	C
557	H557	121728	1	59	0	1	134	86	177	80	25.5354	1	4.48	1.3	1.72	2.47	5.45	90.6	5.6	A
559	H559	121727	1	53	0	0	148	99	171.4	80.8	27.5036	1	5.06	2.05				81.1	5.32	C
561	H561	17092	1	50	0	1	139	100	171.1	65.7	22.4422	1	4.18	1.97	1.28	2.39	5.79	65.6	3.93	C
562	H562	121735	2	50	0	0	142	102	159.9	66.6	26.0482	1	5.15	1.35	1.22	3.48	5.45	68.4	4.04	C
563	H563	28351	1	60	1	1	113	74	169.2	82.2	28.7125	1	5.05	1.09	1.66	3.32	5.21	74.6	7.75	A
564	H564	120939	1	51	0	1	142	106	181.9	80	24.1782	1	4.99	0.78	1.73	3.2	5.14	75.4	4.87	C
565	H565	90295	1	51	0	1	130	91	177.3	82.8	26.3398	1	5.74	1.02	1.61	3.77	5.44	70.9	4.44	C
566	H566	108011	1	50	0	1	116	78	170.1	84	29.0316	1	4.67	0.82	1.51	2.96	6.49	68.1	4.98	C
567	H567	92123	1	58	1	1	104	71	173.5	73.5	24.4168	1	4.64	1.42	1.33	2.9	6.26	43.8	3.48	C
568	H568	121641	1	52	0	1	137	86	174.4	82.1	26.9929	1	4.56	0.85	1.15	2.96	5.21	93.6	5.21	C
570	H570	95951	1	58	1	1	126	85	167.8	68.3	24.257	1	5.54	1.24	1.08	4.09	5.42	81.3	4.88	A
571	H571	121788	1	59	1	1	128	96	170.4	75.3	25.9332	1	3.97	1.81	0.96	2.44	6.78	67.5	6.46	C
573	H573	7762	1	54	0	1	147	104	175.7	85.6	27.7287	1	5.2	0.74	1.75	3.3	5.44		3.92	C
574	H574	121761	1	59	1	1	127	86	168	76.9	27.2463	1	4.96	1.07	1.24	3.5	5.92	69.8	6.93	C
575	H575	121043	2	58	0	0	138	99	167.3	65.5	23.4018	1	5.24	1.15	1.98	3.12	5.37	51.6	2.71	C
577	H577	121794	1	64	0	1	137	94	172.9	86.8	29.0355	1	3.67	0.57	1.41	2.11	7.27	73.8	6.75	A
578	H578	57239	1	51	0	0	141	104	175.4	79.8	25.9384	1	3.21	0.68				73.7	5.42	C
579	H579	78406	1	50	0	0	139	91	179.7	86.9	26.9106	1	3.87	0.98	1	2.72	9.53	76.5	5.11	C
580	H580	121765	2	67	0	1	161	101	153.4	55.8	23.7128	1	4.98	1.28	1.28	3.35	5.89	72	5.12	A
581	H581	88871	1	51	1	1	145	99	169	85.1	29.7959	1	5.04	1	1.32	3.36	5.86	62.8	4.91	C
583	H583	121900	1	60	1	0	108	85	176.4	96.5	31.012	1	5.34	1.09	1.12	3.75	6.4	83.4	4.41	C
584	H584	88479	1	51	0	1	105	73	169.1	67.9	23.7456	1	4.82	0.66	1.94	2.66	5.22	93.4	5.15	C
585	H585	73711	1	55	0	0	123	83	176.4	84.6	27.1877	1	5.16	1.62	1.06	3.48	7.22	74.6	4.84	A
589	H589	121945	1	59	1	1	127	82	177.9	86.2	27.2368	1	6.24	1.41	1.14	4.78	4.74	66.4	6.4	A
590	H590	122050	1	53	1	1	117	73	174.1	84.4	27.8449	1	4.63	1.51	0.86	3.2	8.55	80.5	5.96	C
591	H591	122059	2	50	0	0	123	82	155.7	67.1	27.6787	1	3.15	1.1	1	1.94	5.16	53.8	4.31	A
592	H592	122066	2	53	0	1			158.9	69.6	27.5652	1	6.02	1.07	1.58	4.19	5.26	43.3	5.14	A
593	H593	27920	1	50	1	1	114	81	180.5	88	27.0102	1	5.93	1.33	1.81	3.96	6.04	84.4	4.83	C
598	H598	122118	2	57	0	0	119	77	162.4	67.2	25.4799	1	6.25	1.66	1.34	4.63	5.58	66.1	5.36	C
599	H599	122127	1	55	1	1	152	107	168.8	88.1	30.9194	1	4.02	1.88	1.05	2.41	10.15	76	7.01	C
600	H600	122177	1	63	1	1	163	101	168.2	57.2	20.2183	1	6.4	0.84	1.27	4.77	5.39	78.9	5.17	C
601	H601	17029	1	50	0	0	112	75	172.6	75.5	25.3434	1	5.42	1.54	1.58	3.55	5.01	100.8	3.76	C
602	H602	122113	1	58	1	1	145	106	176.7	83.1	26.6151	1	4.72	1.96	1.02	2.99	6.03	77.1	6.89	C
603	H603	121883	2	51	0	0	142	87	160.8	56.7	21.9286	1	4.42	1.14	1.64	2.66	5.14	49.8	4.41	C
604	H604	122106	2	58	0	0	128	87	160.1	66.9	26.1002	1	6.15	1.82	1.24	4.36	6.59	64.4	6.45	C
605	H605	121882	1	62	1	1	162	114	174.4	83.8	27.5519	1	4.9	2.09	0.92	3.5	5.74	57.9	5.14	A
606	H606	121869	2	63	0	0	144	97	165.8	72.6	26.4099	1	3.24	1.32	1.5	1.52	5.67	56.3	3.96	A
607	H607	120727	2	52	0	0	126	78	169.7	75.7	26.2865	1	4.09	1.92	1.12	2.41	5.56	60.4	5.45	C
609	H609	50637	1	64	0	0	127	83	171.5	73.1	24.8536	1	3.28	1.2	1.18	1.89	6.46	75.7	5.59	C
610	H610	121110	1	62	0	1	124	85	161.9	57.8	22.0513	1	5.54	1.39	1.53	3.77	5.46	78.2	3.99	C
611	H611	4964	1	58	0	1	124	79	182.5	92.9	27.8927	1	4.36	1.11	1.12	2.97	5.31	79.6	6.11	C
612	H612	121792	1	56	1	0	144	97	165.9	70.9	25.7605	1	5.3	1.67	1.17	3.75	4.53	73.5	7.71	C
613	H613	122097	2	51	0	0	147	82	166.8	71.2	25.591	1	5.44	1.51	1.39	3.74	7.17	51.2	5.25	C
615	H615	122138	2	60	0	0	137	86	168.6	94.2	33.1387	1	6.44	1.3	1.59	4.49	5.79	60.8	5.22	C
617	H617	12653	1	51	0	1	125	89	163.5	71.3	26.6719	1	3.71	1.48	1.12	2.21	6.76	69.2	3.37	A
619	H619	122233	1	51	0	0	142	91	168.2	65.8	23.2581	1	4.82	1.45	1.5	2.92	6.4	75.1	4.77	C
620	H620	42682	1	60	1	1	158	67	173.1	85.7	28.6014	1	3.72	1.56	1.23	2.18	7.32	77.4	4.98	C
622	H622	42489	1	51	0	1	113	89	165.8	71.6	26.0462	1	3.58	0.77	1.19	2.23	5.91	82.2	5.16	C
623	H623	122325	1	51	0	1	136	97	172.4	78.4	26.378	1	5.29	1.83		3.53	6.21	82.1	6.05	C
625	H625	57389	1	53	1	1	142	92	170.4	78.4	27.0008	1	5.67	1.46	1.17	4.19	11.06	65.3	4.91	A
628	H628	122425	1	52	0	1	136	88	176	97.9	31.6051	1	3.6	0.73	1.14	2.31	5.16	83.3	6.02	A
630	H630	121341	1	61	1	0	134	84	170	74.3	25.7093	1	5.2	1.45	1.15	3.61	5.27	81.2	5.35	C
631	H631	17778	1	54	0	0	134	93	172.6	75.2	25.2427	1	3.7	1.7	0.93	2.38	5.73	78	3.96	A
632	H632	8122	1	58	1	1	144	95	166.7	63.2	22.7429	1	4.45	0.64	0.54	2.86	5.95	85.6	6.45	C
634	H634	122426	1	51	0	1	122	72	167.5	68	24.237	1	4.74	1.69	1.19	3.12	5.16	67.5	2.96	C
638	H638	21023	2	59	0	0	101	60	166.3	78.5	28.3848	1	4.63	1.69	1.12	3.15	7.71	78.2	4.78	C
640	H640	121321	2	55	0	0	133	68	155.2	57.4	23.8302	1	5.88	1.37	1.85	3.71	4.97	52.1	4.13	C
641	H641	122369	1	55	1	1	99	66	174.3	76.5	25.1806	1	5.04	0.84	1.33	3.38	5.08	68.7	6.73	A
642	H642	73793	1	58	1	1	135	94	175	117.7	38.4327	1	4.81	1.23	1.21	3.38	9.1	74.6	5.15	C
643	H643	34941	1	52	0	1	111	80	167.6	68.4	24.3505	1	4.37	1.89	1.14	2.72	6.01	77.4	4.9	C
645	H645	73792	2	54	0	1	146	96	172.5	81.7	27.4564	1	5.8	0.9	1.83	3.62	5.99	70.4	6.64	C
646	H646	122437	2	63	1	0	159	93	159.9	65.5	25.6179	1	4.48	0.67	1.64	2.72	4.88	67.4	5.53	C
647	H647	32962	1	57	0	1	104	75	174.7	75	24.574	1	3.17	0.54	1.31	1.78	5.62	81	6.08	C
648	H648	121513	1	54	1	1	127	90	167.2	72.8	26.0411	1	4.2	0.61	0.89	3.08	7.1	67.8	6.76	C
649	H649	122367	1	50	1	1	123	77	166.8	66.4	23.8658	1	5.14	1.29	1.22	3.48	6	58.3	5.91	C
650	H650	89346	1	56	0	1	109	70	166.6	83.4	30.048	1	5.29	1.96	1.19	3.57	5.37	82.7	3.45	C
652	H652	122354	1	52	1	0	117	72	162.4	71.9	27.2619	1	4.2	1.5	1.01	2.7	7.59	74.3	5.47	C
654	H654	15275	1	50	0	1	136	109	165.1	81.3	29.8261	1	4.71	1.47	1.15	3.1	4.97	80.1	4.73	C
655	H655	122352	2	52	0	0	135	87	158.4	94.7	37.7433	1	4.99	1.27	1.3	3.33	6.04	64.2	5.18	C
657	H657	122462	1	53	1	1	126	90	180.2	89.3	27.5006	1	5.45	1.67	1.21	3.65	5.28	81.3	6.05	C
659	H659	8231	1	53	0	1	114	81	173.3	74.8	24.906	1	3.95	1.11	1.69	2.07	5.9	74.8	5.28	C
664	H664	122229	1	51	0	1	149	107	174.5	95.5	31.3626	1	3.1	0.87	0.95	1.98	5.25	97.1	6.56	C
668	H668	122821	2	62	0	0	125	73	157.7	67.7	27.2223	1	3.3	1.69	1.17	2.48	6.46	47.8	4.52	C
670	H670	122861	2	50	1	0	142	86	158	74.3	29.7629	1	6.19	1.8	1.48	4.75	4.82	54.3	4.93	C
671	H671	122504	1	50	0	1	126	100	175.6	83.4	27.0469	1	3.68	0.86	1.32	4.41	5.73	73.5	3.27	C
673	H673	122765	1	59	0	0	135	72	176	78.1	25.2131	1	4.04	0.83	1.46	2.36	4.98	74.3	5.03	A
674	H674	122762	1	50	1	1	131	68	167.6	68.2	24.2793	1	5.1	2.17	1.31	3.07	5.71	83.6	4.89	C
676	H676	90318	2	57	0	0	117	87	164.3	70.6	26.1535	1	5	1.7	1.54	3.12	5.11	73.2	4.62	C
677	H677	87691	1	54	1	0	109	84	164.7	51.4	18.9485	1	4.7	1	1.7	2.63	4.71	61.4	4.53	C
680	H680	122711	1	57	0	1	132	95	172	66.9	22.6136	1	6.38	2.2	1.39	4.28	5.5	88.1	5.24	A
681	H681	7583	1	50	0	1	133	88	179.5	81.8	25.3878	1	3.86	0.95	1.38	2.38	5.77	61.4	4.92	C
682	H682	123013	1	57	1	1	138	88	167.2	80.2	28.6881	1	5.24	1.23	1.36	3.55	6.09	93.7	3.93	C
683	H683	123009	1	50	1	1	116	84	169.3	74.8	26.0968	1	4.36	1.22		3.2	5.76	70.9	4.96	C
684	H684	122985	1	50	1	1	140	92	172	76.4	25.8248	1	4.92	2.23	1.16	3.16	6.29	60.2	3.71	C
685	H685	72543	1	56	0	0	141	87	162.3	74	28.0928	1	5.52	1.11	1.28	3.95	5.28	70.9	5.86	C
686	H686	2754	1	60	1	1	134	94	166.2	76.6	27.7311	1	4.79	2.15	1.14	3.21	6.31	61.9	3.92	A
687	H687	122966	2	59	0	0	132	90	152.9	67.2	28.7445	1	3.57	2.04	1.21	1.92	5.15	64.7	4.48	C
689	H689	31599	1	50	0	1	105	76	171.5	71	24.1396	1	3.54	1.08	1.32	2.01	6.47	74.6	4.55	C
690	H690	123118	1	50	1	1	132	89	176	90.6	29.2485	1	5.18	1.67	1.13	3.39	5.45	82.7	5.63	C
691	H691	123002	1	52	1	1	131	87	180.8	102.5	31.3565	1	3.81	1.46	0.81	2.57	5.88	78.8	5.38	C
693	H693	65203	1	50	0	1	130	89	184.3	82.2	24.2003	1	5.02	1.59	1.17	3.37	6.2	73.5	5.67	A
694	H694	123187	1	55	1	1	102	71	164.7	68	25.0681	1	4.76	1.42	1.04	3.37	5.17	83.9	5.23	C
695	H695	123236	1	55	0	1	145	88	168.2	94	33.2258	1	3.99	1.75	1.03	2.45	5.78	68.1	4.53	C
696	H696	123188	1	56	0	1	114	72	164.4	55.6	20.5717	1	3.77	1.63	0.78	2.6	6.05	87.4	5.04	C
697	H697	123180	2	54	0	0	168	94	159.2	54.4	21.4641	1	4.83	1.23	1.67	2.86	5.03	54.5	3.78	C
698	H698	122930	2	51	0	0	168	113	164.9	65.5	24.088	1	5.36	0.6	1.74	3.58	5.14	76	5.95	C
699	H699	92275	1	54	1	1	98	62	172.6	74	24.8399	1	2.81	0.66	1.3	1.36	6.56	72.6	5.96	C
700	H700	123244	2	55	0	0	138	97	165.7	62.7	22.8361	1	5.19	1.91	1.46	3.2	6.04	62.5	4.97	C
701	H701	121946	2	52	0	0	135	96	160.2	62.5	24.3531	1	6.29	0.96	1.6	4.61	4.96	50.9	3.99	C
702	H702	123155	1	50	0	1	124	84	175.4	80.7	26.231	1	3.38	1.88	1.29	1.68	4.83	70.1	4.04	C
703	H703	29668	1	54	1	1	137	96	173.4	69.8	23.2144	1	4.6	1.58	0.96	3.17	5.52	88.1	5.28	A
704	H704	41856	1	53	1	1	116	88	179.2	96.6	30.0816	1	4.22	0.99	0.9	2.95	5.01	69.5	3.38	C
705	H705	59342	1	53	1	1	118	84	174.9	78.2	25.5639	1	4.23	0.86	1.79	2.38	4.87	85.3	6.06	C
706	H706	31258	1	54	0	1	131	92	178.9	85	26.5582	1	4.12	1.53	1.09	2.56	5.18	93.3	5.86	C
708	H708	123360	1	51	0	1	135	95	175.3	83.6	27.2046	1	5.02	1.67	1.16	3.38	6.1	83.4	8.64	C
709	H709	93522	1	62	0	1	148	99	165	74.8	27.4747	1	3.61	1.03	1.4	2.11	5.81	52.9	5.8	C
710	H710	123369	1	56	0	1	157	95	176.6	90.7	29.0821	1	4.05	1.4	1.24	2.58	5.86	54.9	3.97	C
712	H712	123380	2	52	1	1	126	86	160.9	83.3	32.1761	1	5.07	2.17	1.36	3.22	6.19	52.9	4.77	C
713	H713	15075	2	52	0	0	143	99	167.6	93.8	33.393	1	5.51	2.13	1.22	3.72	5.583	65.9	4.05	C
714	H714	123459	1	52	1	1	128	83	168.2	74.4	26.2979	1	5	1.76	1.71	3.03	5.83	74.3	6.08	C
715	H715	29848	2	54	0	0	137	82	162	82.4	31.3977	1	4.99	1.61	1.6	2.99	6.17	46.8	3.76	C
716	H716	123437	1	58	1	1	114	71	169.1	87.1	30.4601	1	3.52	1.44	1.29	1.96	6.94	70.9	4.24	A
718	H718	122741	1	63	1	1	150	90	174	99.1	32.7322	1	4.97	1.9	1.1	3.31	7.07	94.8	6.85	C
720	H720	123577	1	64	1	1	113	71	165.7	78.2	28.4814	1	2.93	1.17	0.77	1.78	6.3	67.2	7.87	C
721	H721	123513	1	58	1	1	131	95	181	87.3	26.6475	1	6.38	1.51	1.15	4.52	5.85	80.2	4.61	C
722	H722	39841	1	51	1	1	102	75	167.2	62.9	22.4998	1	3.39	0.65	1.22	1.88	4.64	86.4	4.73	A
723	H723	123557	2	58	0	0	151	87	164.2	71.9	26.6675	1	3.41	1.04	0.93	2.21	5.51	51.1	7.06	A
724	H724	123585	1	57	0	1	137	98	184.6	90.7	26.6161	1	4.22	1.23	1.84	2.13	6.336	80.2	4.35	C
725	H725	77906	1	62	0	1	132	86	174	70.6	23.3188	1	5.18	0.43	1.5	3.6	5.82	90.3	6.71	C
728	H728	121076	1	61	1	1	125	80	164.8	72.9	26.8419	1	3.35	0.63	1.44	1.71	6.02	58.3	6	A
729	H729	92784	1	57	1	1	124	88	166.2	65.4	23.6764	1	5.94	1.3	1.13	4.43	5.64	56.3	4.78	C
730	H730	122782	1	51	0	1	117	74	181.9	88.6	26.7774	1	5.7	2.12	1.09	4.03	7.65	84.3	5.18	C
731	H731	101796	1	56	0	1	118	77	179	75.9	23.6884	1	4.8	1.23	1.55	3	4.92	83.9	3.92	C
732	H732	98042	1	56	0	1	120	75	165.7	67.1	24.4387	1	4.53	0.96	1.52	3.85	4.79	88.2	6.15	C
735	H735	121880	1	55	1	1	150	86	178.3	75.7	23.8119	1	4.43	1.73	0.98	2.72	6.89	68.9	5.38	A
739	H739	122775	1	51	0	0	130	83	164.3	68	25.1903	1	4.09	0.99	1.21	2.64	6.72	89.8	5.95	A
741	H741	91373	1	61	1	1	133	80	168	70.1	24.837	1	2.81	1.14	0.99	1.53	4.8	71.2	4.32	A
743	H743	123615	2	65	1	0	137	87	159.5	59.3	23.3095	1	4.51	1.53	0.92	3.08	6.17	49	5.29	C
744	H744	123681	2	53	0	1	130	88	166.2	67.9	24.5815	1	5.18	1.17	1.62	3.31	6.43	74.9	7.39	A
746	H746	123705	1	50	1	1	136	92	177.3	79.5	25.29	1	3.72	2.23	1.1	2.05	5.85	96.8	4.67	C
747	H747	123637	1	53	1	1	120	71	164.3	75.9	28.1168	1	3.73	2.1	0.92	2.23	5.07	70.4	4.93	A
748	H748	18579	1	56	1	0	138	88	171.3	72.2	24.6049	1	5.95	1.97	1.13	4.41	7.15	77.7	4.93	C
749	H749	122196	2	65	0	0	130	83	158.6	73.3	29.1405	1	4.06	0.88	1.32	2.54	5.2	59.3	4.8	C
750	H750	60070	1	51	0	0	130	94	174.7	85	27.8505	1	5.03	2.1	1.13	3.3	5.94	87.1	5.4	C
751	H751	60075	1	52	0	1	116	88	180.7	79.5	24.3473	1	5.73	1.25	1.28	4.04	5.37	80.3	3.9	C
752	H752	60082	1	59	1	1	127	93	168.1	72.7	25.7276	1	4.55	0.85	1.2	3.17	5.48	97.1	5.37	C
753	H753	123687	1	60	0	0	132	80	164.2	63.2	23.4407	1	4.93	1.86	1.02	3.35	6.01	91.4	4.98	C
754	H754	4270	1	51	0	1	127	89	181.4	105.8	32.1522	1	4.27	1.41	1.51	2.52	7	64.2	5.2	C
755	H755	123541	1	50	0	1	145	98	175.5	96.8	31.4283	1	3.25	2.05	0.7	1.84	8.13	77.1	4.82	A
756	H756	123722	1	64	1	1	128	89	170.8	64.6	22.144	1	4.88	0.95	1.26	3.39	6.1	79.2	5.4	A
757	H757	123616	1	62	1	1	135	91	175.1	86.3	28.1474	1	4.69	0.73	1.08	3.41	5.67	84.4	8.38	C
758	H758	14357	1	58	1	0	104	78	168	67.4	23.8804	1	5.31	1.35	1.45	3.48	4.92	91.9	4.69	C
759	H759	123723	2	67	0	0	137	94	156.5	54.2	22.1294	1	5.41	1.51	1.23	3.79	8.41	68.9	6.71	A
760	H760	123807	2	50	0	0	160	98	159.2	67	26.4356	1	4.69	1.72	1.61	2.77	5.4	50.1	3.75	C
761	H761	123738	2	52	0	0	135	90	164.6	60.7	22.4042	1	4.9	1.65	1.14	3.34	5.57	59.9	4.03	C
762	H762	123791	1	58	1	1	126	89	168.2	77.1	27.2523	1	4.15	1.08	1.34	2.51	6.67	89.9	7.86	A
763	H763	123602	1	50	1	1	139	94	170	86.9	30.0692	1	5.53	1.81	0.97	3.98	7.62	90.1	5	C
764	H764	122408	2	50	0	1	118	78	160.3	57.8	22.4937	1	5.97	0.9	1.68	4.06	5.27	42.8	3.58	C
765	H765	123824	2	68	0	0	143	93	154.3	62.6	26.2931	1	4.43	1.26	1.64	2.93	7.54	51.9	4.6	C
766	H766	122400	2	54	0	0	127	99	157.9	66.5	26.6721	1	5.03	0.65	1.81	3.15	5.66	73.5	6.78	C
767	H767	123747	1	50	1	1	138	85	177.3	106	33.7201	1	4.09	2.09	0.88	2.7	6.73	60.8	4.75	A
768	H768	123698	1	50	0	1	127	93	177.7	79.9	25.303	1	2.33	0.72	1.29	0.87	5.47	102.7	4.24	C
770	H770	123672	2	56	0	1	155	98	165.4	70.1	25.624	1	6.41	2.01	1.26	4.64	4.7	62.1	4.16	C
771	H771	123829	1	50	1	1	99	65	172.5	78.1	26.2466	1	3.34	0.84	1.15	2.07	6.35	77.2	5.85	C
772	H772	123822	1	56	1	0	112	74	169.6	85	29.5507	1	3.32	2.11	0.85	1.95	9.02	87.4	8.95	C
773	H773	26021	1	59	1	0	121	87	170.2	62.8	21.6791	1	5.49	0.87	1.24	3.85	5.51	70.6	5.9	C
774	H774	48449	1	51	0	1	114	77	158.1	57.2	22.884	1	5.02	1.56	1.32	3.27	5.28	81.1	4.73	C
775	H775	59168	1	53	0	1	123	83	160.8	60	23.2049	1	4.43	0.79	1.29	2.93	8.38	68.9	4.28	C
776	H776	74124	1	57	0	0	126	87	170.2	84.6	29.2046	1	3.71	1.33	0.89	2.41	5.64	94.3	6.23	C
777	H777	123832	1	55	0	1	154	100	185.7	113.4	32.8843	1	4.55	0.92	1.29	3.11	5.68	108.6	5.49	C
778	H778	72919	1	56	0	1	158	118	186	92.2	26.6505	1	3.82	1.18	0.99	2.55	6.21	73.2	4.38	C
779	H779	16008	1	50	0	0	141	90	165	83.2	30.5601	1	4.72	0.91	1.25	3.08	4.45	86.4	5.47	C
782	H782	92956	1	50	0	1	148	96	174.6	83.4	27.3576	1	4.33	1.73	1.12	2.87	6.31	70.9	4.59	C
784	H784	60076	1	56	0	1	139	98	165.9	66.6	24.1981	1	5.21	0.59	1.29	3.7	5.28	71.8	6.38	C
785	H785	60068	2	53	0	1	128	81	165.1	68	24.9468	1	3.99	1.01	1.73	2.08	5.34	58.8	3.78	C
787	H787	123966	1	51	0	0	162	110	169.1	92.2	32.2436	1	5.04	1.49	1.14	3.52	5	80.3	5.8	C
789	H789	24411	1	57	1	1	121	72	165.2	75	27.4815	1	4.3	1.08	1.47	2.55	6.12	99.6	5.09	C
790	H790	49293	1	59	0	1	135	96	173.1	81.7	27.2664	1	4.03	0.69	1.45	2.47	5.82	70.6	4.08	C
792	H792	18582	1	61	0	0	126	96	182.9	75.5	22.5694	1	5.62	1.63	1.24	4.07	5.83	83.3	5.56	C
794	H794	124030	1	53	0	1	152	113	168.4	69	24.3313	1	5.29	0.88	0.96	3.95	5.35	66.1	4.59	C
797	H797	86241	2	52	0	1	129	89	164.5	70.3	25.9791	1	6.23	1.33	1.21	4.53	5.01	74.6	5.11	C
799	H799	46707	1	62	0	0	112	77	171.2	65.3	22.2795	1	3.9	0.52	1.25	2.41	5.73	70.9	5.11	A
800	H800	69301	1	57	0	1	123	89	168.7	74	26.0017	1	5.86	0.87	1.92	3.71	5.66	79.9	6.52	C
801	H801	123617	1	62	0	1	119	82	166.5	57.8	20.8497	1	5.96	1.18	1.91	3.82	5.76	84.1	4.9	C
802	H802	124068	1	50	1	1	124	93	180.2	98.4	30.303	1	5.16	1.3	1.08	3.54	5.37	84.1	5.21	C
803	H803	92671	1	53	1	1	136	90	177.1	80.6	25.6979	1	3.68	2.19	0.85	2.12	8.29	73.8	5.34	C
805	H805	72905	1	55	1	1	142	87	180.7	92.6	28.3592	1	3.67	1.56	0.7	2.45	5.07	79.2	5.61	C
806	H806	72920	1	53	0	1	107	80	168.8	65.7	23.0579	1	4.49	2.01	1.02	2.93	5.52	72.3	3.91	C
808	H808	72913	1	57	1	1	152	97	174.6	80.3	26.3407	1	4.59	1.11	0.83	3.37	5.31	59.1	4.61	C
809	H809	124098	1	50	1	1	154	92	170.3	74.3	25.6188	1	4.94	2.19	1.14	3.21	5.77	68.4	4.29	C
810	H810	124128	1	57	1	1	131	91	174.1	68.5	22.5992	1	4.95	0.86	1.54	3.31	5.71	83.6	6.23	C
811	H811	57358	1	52	1	1	130	90	176.1	78.4	25.2812	1	6.17	1.22	1.51	4.38	5.08	99.1	6.05	C
812	H812	124115	2	61	0	0	129	90	163	88.7	33.3848	1	5.36	1.23	1.6	3.33	5.59	44.8	3.71	C
814	H814	26435	1	58	1	1	127	79	169.1	65	22.7314	1	5.09	0.94	1.04	3.83	4.95	77.2	3.14	C
815	H815	124136	1	50	0	1	119	88	170	105.3	36.436	1	6	1.72	1.48	3.92	5.74	98.8	4.15	A
816	H816	18442	1	50	0	1	123	82	172	80.1	27.0754	1	3.16	1.56	0.9	1.9	7.86	60.4	6.09	A
819	H819	8892	1	60	1	0	124	74	170.4	72.8	25.0722	1	4.4	0.16	1.48		5.39	71.2	4.49	A
820	H820	40805	1	58	0	1	114	80	168.5	64.2	22.6118	1	3.8	0.72	1.11	2.42	4.92	84	4.63	C
821	H821	57272	1	59	1	1	124	86	177.9	61.8	19.527	1	3.44	0.71	1.61	1.68	5.37	69.5	6.26	C
822	H822	124239	1	50	1	1	126	91	166.2	78.1	28.2741	1	5.26	1.56	1.24	3.56	7.189	62.5	5.23	C
824	H824	19806	1	53	1	1	95	69	177.3	79.4	25.2582	1	6.35	1.05	1.03	4.79	5.89	82.7	4.54	A
826	H826	123345	1	50	0	0	133	86	176.7	97.5	31.2271	1	4.69	2	1.2	3.04	6.07	74	4.54	C
827	H827	124143	1	59	1	0	137	90	169.4	100.9	35.1613	1	4.5	1.33	1.01	3.11	11.33	117.9	7.52	C
829	H829	124286	1	58	0	0	125	81	170.7	74.9	25.7048	1	4.89	1.41				73.2	5.21	A
830	H830	124314	1	57	0	0	144	106	177.6	88.5	28.058	1	3.95	1.94	0.94	2.58	8.11	70.1	8.31	A
831	H831	122020	1	52	0	1	143	95	171.6	67.2	22.821	1	3.8	1.31	0.94	2.61	5.47	98.5	4.47	C
832	H832	61915	1	55	0	1	121	72	169.2	92.1	32.1706	1	5.4	2.08	1.18	3.69	6.03	75.2	3.31	C
833	H833	124298	1	57	1	1	139	87	166.7	68.7	24.7221	1	4.71	1.77	1.03	3.2	5.61	87.1	5	A
834	H834	124214	1	53	0	0	111	76	168.4	62.4	22.0039	1	3.56	1.03	1.82	1.47	5.11	82.5	4.33	A
835	H835	124245	1	51	0	1	132	84	174.9	80.9	26.4465	1	3.43	1.81	1.26	1.78	8.22		5.87	C
837	H837	124278	1	57	1	1	103	75	174.8	67.3	22.0258	1	4.88	1.3	1.42	3.05	5.19	85	5.37	A
838	H838	124421	1	51	0	1	127	90	170.5	78.9	27.1411	1	4.79	0.76	1.37	3.3	6.56	76.3	3.38	C
839	H839	124410	1	70	1	1	109	73	166.6	48.5	17.474	1	5.47	0.76	2.04	3.06	6.61	71.5	7.08	C
840	H840	124429	1	51	0	1	128	87	168.5	67.8	23.8798	1	5.18	1.13	1.08	3.72	5.42	83.6	7.08	C
841	H841	124398	1	57	1	1	117	71	171.1	94.1	32.1432	1	3.7	1.68	1.09	2.23	14.53	80.9	7.43	C
842	H842	124347	1	55	1	1	112	73	175	74.1	24.1959	1	3.29	1.15	1.01	2.06	6.69	84.8	5.41	C
843	H843	124461	1	51	1	0	125	76	160.8	51.5	19.9175	1	4.03	1.02	1.75	1.93	5.89	56.7	4.36	C
844	H844	8891	1	63	1	1	124	83	172.3	65.8	22.1644	1	4.6	2	1.12	2.95	5.72	64.4	5.25	A
846	H846	124991	1	56	0	0	123	77	171.5	82.4	28.0155	1	5.7	1.51	0.86	2.76	4.78	69.8	7.34	C
847	H847	124469	2	51	0	0	141	97	156	69	28.3531	1	3.9	0.64	2.12	1.65	5.76	43.9	4.61	C
848	H848	124280	2	50	0	0	120	84	157.7	61.3	24.6489	1	5.29	1.6	1.89	3.11	5.6	68.1	6.8	C
849	H849	124682	1	55	1	1	130	91	157.6	66.3	26.6932	1	4.28	2.08	1.18	2.34	6.06	69	6.33	C
850	H850	89083	1	54	1	1	116	82	168.4	66.9	23.5908	1	4.65	1.86	1.38	2.89	5.32	75.8	4.64	C
851	H851	32272	1	59	0	1	110	69	175.9	81.3	26.276	1	3.81	1.38	0.96	2.55	5.21	70.9	3.18	A
852	H852	89542	1	56	0	1	150	89	169.6	81.3	28.2643	1	4.99	2.22	1.19	3.21	8.53	74	5.29	C
853	H853	124813	1	55	0	1	169	112	174.7	69.9	22.9029	1	4.01	0.63	1.3	2.59	6.66	82	5.86	C
855	H855	124654	1	56	1	1	134	87	167.3	73.4	26.2243	1	4.74	0.99	1.81	2.7	6.2	69.8	4.8	C
859	H859	124816	1	50	1	1	121	76	171.3	79.2	26.9905	1	4.48	1.42	0.98	3.01	5.7	85.7	5.84	C
860	H860	124874	1	57	1	1	112	82	177.7	85.1	26.9497	1	4.09	1.34	1.31	2.43	5.75	74.3	3.71	C
862	H862	89322	1	51	1	0	119	93	171.5	83.3	28.3215	1	5.97	1.77	0.86	4.37	4.76	89.9	4.16	A
863	H863	89607	1	58	1	1	104	60	173.1	88.7	29.6026	1	4.88	1.66	1.12	3.25	5.5	88.5	5.62	A
864	H864	89599	1	57	1	1	124	91	181.4	83.3	25.3146	1	4.61	1.34	0.82	3.3	5.81	103.3	5.19	C
865	H865	124860	1	50	1	1	141	92	168.3	66.3	23.407	1	3.82	1.52	1.11	2.28	5.82	83.7	4.53	A
866	H866	89585	1	56	0	1	137	74	169.6	83.5	29.0292	1	5.88	1.01	1.78	3.9	5.57	79.9	3.06	C
867	H867	89315	1	57	1	1	149	85	163.2	63.7	23.9166	1	5.92	1.7	1.09	4.1	5.41	63.3	3.03	C
868	H868	89306	1	60	1	0	142	77	176	88.4	28.5382	1	3.75	1.12	0.97	2.49	8	75.4	3.9	C
869	H869	89582	1	56	1	1	136	80	174	74.9	24.7391	1	5.03	1.32	1.65	3.09	5.18	63	4.02	C
870	H870	89577	1	56	0	1	121	86	174.9	87.2	28.506	1	3.7	1.85	1.35	1.94	7.97	51.8	4.65	A
871	H871	124307	1	59	0	1	127	88	167.8	72.5	25.7486	1	3.82	1.24	1.24	2.21	8.12	74.1	3.71	A
872	H872	42652	1	56	1	1	113	79	166.4	63.4	22.8972	1	4.31	2.04	1.37	2.35	6.61	67	5.2	A
873	H873	124855	1	50	0	1	131	89	172.1	76.2	25.7272	1	5.64	1.85	1.6	3.47	5.78	77.7	6.29	A
875	H875	124897	1	51	0	0	136	99	178	69.3	21.8722	1	4.6	1.57	1.13	2.86	5.68	97.9	3.42	C
877	H877	124549	1	51	1	1	125	84	170.5	99.2	34.1242	1	5.1	1.73	0.91	3.61	5.72	77.7	3.93	C
881	H881	89431	1	50	0	1	116	89	175.2	77.6	25.281	1	5.29	1.59	1.4	3.44	6.55	61.6	4.55	C
885	H885	89446	1	55	0	1	105	73	170.5	80.6	27.7259	1	3.4	0.8	1.19	1.91	5.99	69.5	7.18	A
886	H886	125119	1	51	1	1	123	84	167.9	68.6	24.3345	1	4.04	0.65	1.39	2.44	4.54	78.3	6.13	C
887	H887	6415	1	63	0	0	121	81	178.3	70.3	22.1133	1	4.49	1.09	1.24	2.84	5.93	74	4.34	C
888	H888	125007	1	53	0	0	142	97	174.1	83.6	27.5809	1	4.55	1.36	1.23	3.13	5.05	70.6	4.16	A
889	H889	83903	1	54	0	1	159	105	174	86.2	28.4714	1	2.82	1.94	0.88	1.44	3.14	69.5	4.2	C
890	H890	124954	2	56	0	1	142	75	159.2	61.7	24.3444	1	5.49	2.1	1.4	3.54	6.91	64.7	3.93	C
891	H891	89618	1	54	1	1	134	96	171	73.2	25.0333	1	5.31	0.7	1.58	3.61	5.28	82	5.58	A
895	H895	89220	1	58	0	0	140	84	169.1	81.6	28.5366	1	5.27	2.11	1.18	3.64	8.23	89.9	5.06	C
897	H897	124044	1	55	0	1	140	104	164.3	69.9	25.8942	1	5.5	1.7	1.32	3.81	7.43	79.6	6.18	C
899	H899	125227	1	59	0	0	127	88	183	91	27.1731	1	4.19	1.58	1.16	2.68	5.53	90.5	3.94	C
900	H900	125279	1	51	0	1	138	97	180.4	85.8	26.3642	1	4.71	1.26	1.33	3.17	6.31	63	4.87	C
901	H901	125250	1	64	0	1	125	73	181.3	76.1	23.152	1	4.48	1	1.12	3.17	6.15	71.8	6.81	A
902	H902	125222	1	57	0	0	142	98	167.3	80.3	28.6895	1	5.32	1.89	0.94	3.83	5.03	84.6	5.45	C
903	H903	58622	1	55	0	0	143	89	166.2	64.2	23.242	1	4.55	1.21	1.09	3.12	5.75	105.8	5.14	C
905	H905	125335	2	64	0	0	195	114	166.1	73.7	26.7133	1	5.09	1.54	1.24	3.5	5.22	76.9	4.99	C
906	H906	125319	1	55	0	1	131	92	173.2	70.4	23.468	1	3.91	1.06	1.14	2.44	5.48	76.3	5.47	C
907	H907	56064	1	57	1	1	146	98	160.3	70	27.2415	1	4.74	0.98	1.5	3.02	5.9	83.9	4.49	C
908	H908	125284	1	55	0	1	125	95	168.4	76.9	27.117	1	4.5	2.06	0.96	3.13	7.71		4.61	C
909	H909	19577	1	58	1	1	148	90	181.9	85.4	25.8103	1	4.83	1.22	1.1	3.36	9.52	72.3	6.05	C
910	H910	50486	1	51	0	1	139	104	164.8	69.2	25.4795	1	5.39	1.71	1.59	3.33	5.6	101.9	5.17	C
913	H913	125440	2	62	0	0	125	84	170.1	74.8	25.8519	1	5.14	0.88	1.45		5.01	56	4.36	C
914	H914	124062	2	57	0	0	140	91	168.1	76	26.8954	1	3.88	1.2	1.26	2.39	5.84	57	4.5	C
915	H915	125314	2	50	0	0	147	101	158.9	53.8	21.3076	1	4.32	0.72	1.7	2.46	5.17	56	6.73	C
916	H916	125311	1	50	1	1	147	89	167.8	79.4	28.1992	1	5.06	1.37	1.18	3.52	7.4	74.6	4.54	C
918	H918	21751	1	50	0	1	105	79	164.4	66	24.4197	1	4.99	2.24	1.16	3.18	5.77	70.1	5.63	C
919	H919	61065	2	57	0	0	116	81	162.1	64.3	24.4706	1	5.7	2.05	1.43	3.8	8.02	58	5.96	C
920	H920	125116	1	59	0	1	141	96	177.2	85.9	27.3568	1	4.12	0.91	1.15	2.68	5.7	83.9	5.59	C
921	H921	94124	1	51	0	1	148	102	171.9	91.1	30.8295	1	5.92	2.15	1.08	4.33	5.48	103.6	5.31	C
922	H922	125514	1	51	0	1	131	87	174.6	69.4	22.7652	1	4.69	0.76	1.3	3.12	5.62	68.7	6.18	C
923	H923	124989	1	53	0	1	159	114	174.3	87.2	28.7026	1	3.04	1.69	1.39	1.16	5.66	99.3	6.12	A
924	H924	84527	1	66	1	0	143	90	161.7	68.8	26.3129	1	3.99	1.35	1.02	2.56	5.18	87.8	4.87	C
926	H926	57064	2	54	0	0	129	96	164.7	70.7	26.0635	1	5.3	1.73	1.32	3.4	5.18	49	3.83	C
927	H927	125563	1	53	0	1	142	97	167.8	70.7	25.1094	1	5.78	1.91	1.74	3.42	6.36	95.7	4.71	A
929	H929	36369	1	62	1	0	114	73	160.7	67.7	26.2154	1	4.59	1.02	1.11	3.09	4.85	84.1	5.09	C
930	H930	125668	2	61	0	0	125	80	154.7	70.2	29.333	1	5.41	1.51	1.3	3.69	5.13	70.1	4.23	C
933	H933	122832	1	59	0	1	139	92	173	79.5	26.5629	1	5.16	1.19	1.52	3.41	6.77	56	4.99	A
934	H934	126277	2	56	0	0	123	79	160.7	56.1	21.7236	1	6.08	0.69	2.02	3.96	5.49	59.4	5.66	C
935	H935	126257	1	50	0	0	134	88	181.1	107.2	32.6857	1	4.32	0.98				73.5	8.92	C
936	H936	126216	1	51	0	1	119	83	163.9	75.2	27.9937	1	4.37	2.06	1.4	2.48	11.16	65.6	3.54	C
937	H937	10310	1	50	1	1	116	82	176.6	71.6	22.9579	1	4.34	1.04	1.06	3.21	5.88	75.2	4.75	A
938	H938	83582	1	52	1	1	105	71	172	78.4	26.5008	1	4.97	1.4	1.42	3.15	5.45	79.7	5.06	A
939	H939	121995	1	50	1	1	120	94	172.1	78.3	26.4363	1	2.78	1.82	0.79	1.48	4.73	82.7	5.26	C
941	H941	125967	2	63	0	0	150	86	150.5	59.9	26.4456	1	4.86	0.6	1.71	3.03	4.63	49.3	5.19	C
942	H942	42628	1	53	1	1	129	82	171.3	84.5	28.7967	1	4.07	1.75	1.22	2.45	5.57	74	6.43	C
943	H943	63644	1	55	1	0	118	83	171.6	71.8	24.3832	1	5.45	1.97	0.98	3.9	4.85	105.3	6.07	A
944	H944	6580	1	58	0	0	119	87	168	73.8	26.148	1	4.61	1.13	1.22	3.03	5.17	83.1	3.65	C
945	H945	7806	1	55	1	1	122	83	174.4	75	24.6586	1	3	0.92	1.15	1.68	5.75	75.7	5.27	C
946	H946	85118	1	59	1	1	111	77	167.2	67.9	24.2883	1	4.62	1.18	1.16	3.01	5.98	68.7	5.13	C
947	H947	126407	1	52	1	1	135	106	175.1	80.4	26.2231	1	4.36	0.91	1.43	2.73	7.39	78.6	5.23	C
949	H949	126483	1	60	1	1	130	79	163.8	76.3	28.4378	1	3.65	1.33	0.97	2.31	5.41	81.1	3.68	C
950	H950	126553	2	63	0	0	144	76	152.1	69.8	30.1715	1	4.67	0.98				75.2	5.25	C
951	H951	126779	1	52	0	1	120	83	164.2	79	29.3009	1	4.18	2.21	1	2.5	5.73	88.8	4.93	C
954	H954	126581	1	54	1	1	117	74	172.8	70.7	23.6773	1	2.9	1.65	0.98	1.41	5.5	81.1	4.43	C
955	H955	126759	1	51	1	1	120	82	173.9	62.8	20.7664	1	3.84	0.87	1.91	1.86	6.64	68.9	2.75	C
956	H956	92301	1	50	0	1	129	93	179.2	81	25.2237	1	4.66	1.67	1.03	3.19	7.49	64.4	5.39	A
957	H957	126463	1	63	1	0	134	85	161.1	67	25.8157	1	3.12	1.43	0.96	1.71	8.71	62.1	3.36	C
958	H958	87366	1	64	0	0	138	74	173.6	86.5	28.7023	1	4.39	1.52	1.07	2.97	6.03	98.6	4.74	C
959	H959	126872	1	56	0	1	126	86	168.4	69.8	24.6134	1	2.91	0.53	1.39	1.34	6.23	85.2	5.59	C
960	H960	2461	1	61	1	1	140	99	173.9	72.4	23.9408	1	5.7	1.35				77.5	4.94	C
961	H961	126784	1	53	1	1	127	93	173.6	88.4	29.3328	1	4.63	1.61	1.59	2.64	6.88	58.7	6.55	C
962	H962	126842	2	54	0	0	136	82	167.1	56.5	20.2346	1	5.29	1.59	1.45	3.43	5.8	64.1	5	A
964	H964	126814	1	63	1	1	129	86	174.7	77.6	25.4259	1	5.56	2.19	1.51	3.58	5.52	86.8	6.35	A
965	H965	126868	1	56	0	1	153	104	167.8	74.9	26.601	1	4.68	0.85	1.54	2.89	5.78	77.7	5.35	C
968	H968	126889	2	64	0	0	129	88	152.7	57.8	24.7885	1	4.9	1.78	1.26	3.21	5.86	70.6	8.09	A
970	H970	126834	1	57	1	1	140	91	167.1	69.4	24.8546	1	4.31	1.22	1.16	2.99	5.84	77.7	7.56	C
972	H972	127020	1	52	1	1	154	92	179.2	109.2	34.0053	1	4.27	1.81	0.93	2.87	5.94	90.3	4.89	C
973	H973	34641	1	50	1	1	122	81	174.5	70.9	23.2839	1	4.35	2.24	0.86	2.99	5.06	88.8	4.52	C
975	H975	127063	1	52	1	1	133	85	170.1	75.5	26.0939	1	3.29	0.93	1.17	1.94	4.95	64	6.67	C
977	H977	125926	1	62	1	0	124	84	178.1	71.5	22.5413	1	6.42	1.95	1	4.79	5.26	86.9	3.27	A
979	H979	97933	1	57	0	1	123	87	171.1	76.3	26.063	1	3.33	0.93	1.46	1.65	5.31	83.4	5.59	C
981	H981	127061	1	63	0	1	154	96	162.7	84.9	32.0725	1	3.46	1.08	1.2	2.02	6.42	114.6	4.19	C
982	H982	127128	2	53	0	0	144	88	157.5	58.8	23.7037	1	4.77	1.88	1.27	2.99	6.09	70.6	4.37	C
983	H983	47871	1	55	1	1	132	88	170.9	86.4	29.5821	1	4.74	1.64	1.09	3.27	8.75	61.2	4.2	C
984	H984	127122	1	56	0	1	119	81	176	92.6	29.8941	1	4.82	1.06	1.16	3.4	5.71	65	4.79	C
985	H985	75263	1	52	0	1	121	67	172.9	67.2	22.4791	1	6.08	1.43	1.86	4.13	7.28	66	6.54	C
988	H988	127247	1	54	0	0	148	98	166.6	65.9	23.743	1	4.26	1.12	1.27	2.58		84.3	4.45	C
990	H990	127203	2	51	0	0	111	82	161.4	68.1	26.1421	1	5.71	0.74	1.8	3.7	5.45	84	5.61	C
991	H991	127050	1	51	0	1	124	98	170.3	68.9	23.7569	1	5.51	1.47	1.2	3.81	5.29	70.4	5.78	C
992	H992	127362	2	63	0	0	140	90	158.4	61.6	24.5511	1	2.88	0.88	0.96	1.72	5.24	66.7	5.51	C
993	H993	127342	1	52	0	1	115	76	170.7	69.9	23.9889	1	4	0.63	1.36	2.58	5.87	77.7	4.75	A
994	H994	127310	1	52	0	1	129	95	177.2	108.5	34.5543	1	6.01	2.08	1.14	4.22	5.68	80.6	5.76	A
996	H996	127336	1	63	1	1	125	89	166.6	75.4	27.1657	1	4.9	0.98	1.1	3.4	6.78	80.6	6.27	C
997	H997	127270	2	68	0	0	126	84	155.4	60.7	25.1354	1	4.45	0.75	1.51	2.7	6.46	68.4	5	C
998	H998	127437	1	53	1	1	136	91	171.7	81.2	27.5433	1	3.93	1.31	1.48	2.14	5.67	75.8	4.43	C
999	H999	127450	1	55	1	1	115	78	170.4	84.7	29.1705	1	3.51	1.42	1.05	2.11	4.92	74.9	4.14	C
1000	H1000	127482	1	50	1	1	120	77	171.9	66.7	22.5722	1	5.11	1.28	1.35	3.36	5.04	74.9	4.23	C
1001	H1001	127425	1	53	1	1	154	105	171.1	83.7	28.5907	1	4.75	1.75	1.28	3.14	5.57	103.6	4.02	C
1002	H1002	127411	1	54	1	0	128	87	170.6	66.5	22.8488	1	3.29	0.79	1.09	2.18	5.5	82.6	5.9	A
1004	H1004	127585	1	55	1	1	124	84	182.4	103.6	31.1394	1	4.87	1.53	1.1	3.37	5.12	80.3	4.6	A
1005	H1005	34345	2	51	0	0	124	78	165.8	86	31.2845	1	5.28	2.19	0.8	3.81	5.88	74.6	4.68	C
1008	H1008	127426	1	58	1	1	133	93	172	66	22.3094	1	5.5	1.45	1.54	2.56	5.02	91.9	4.48	A
1011	H1011	127611	1	54	1	1	119	80	164.9	55.1	20.2633	1	5.62	0.97	1.36	4.04	5.78	76.3	7.83	C
1012	H1012	127079	1	55	1	1	124	81	173.7	76.6	25.388	1	5.08	1.87	1.1	3.54	5.61	74.3	3.1	C
1014	H1014	94859	1	56	0	1	135	96	171.4	81.7	27.81	1	3.03	1.31	0.86	1.82	7.09	80.3	4.86	A
1019	H1019	127709	1	51	1	1	127	84	174.5	67.9	22.2987	1	4.63	1.39	1.41	2.74	4.82	69.3	3.62	A
1021	H1021	127795	1	55	1	1	140	82	178.3	94.9	29.8513	1	4.12	1.05	1.18	2.67	6.19	82.3	8.76	A
1022	H1022	127791	2	56	0	1	144	90	158.2	64.4	25.732	1	3.83	1.93	1.02	2.39	6.05	68.1	7.43	C
1023	H1023	127775	1	52	1	1	104	76	166.2	68.5	24.7987	1	3.3	2	0.79	1.94	7.1	70.4	5.47	C
1026	H1026	32237	1	58	0	0	122	87	170.5	85.2	29.3083	1	5.06	1.94	0.93	3.34	5.42	111.8	7.56	C
1027	H1027	48937	1	50	0	0	119	92	163.4	63.7	23.8581	1	6.08	1.96				71.7	4.9	C
1030	H1030	23563	1	61	0	0	123	75	172.6	85.7	28.7673	1	4.2	1.57	0.95	2.73	7.41	92.8	5.06	C
1031	H1031	3536	1	57	1	1	139	90	169.2	79.4	27.7345	1	4.85	1.09	1.38	3.25	5.22	70.4	4.97	C
1032	H1032	36863	1	60	0	0	113	71	174	74.1	24.4748	1	3.4	1.03				92	5.9	C
1033	H1033	124830	1	51	1	1	130	86	167	71	25.4581	1	4.43	2.18	0.98	2.79	5.91	90.5	6.56	C
1034	H1034	55828	1	55	0	1	126	91	171.6	75.4	25.6057	1	4.85	1.41	1	3.4	5.66	86.3	5.02	A
1035	H1035	75140	1	52	0	1	170	115	171.6	73.3	24.8926	1	5.82	1.17	1.29	4.17	5.19	120.6	5.39	C
1036	H1036	127692	1	50	1	1	142	102	174.7	77.6	25.4259	1	4.34	0.85	1.05	3.12	7.92	78.3	4.97	C
1037	H1037	48121	1	54	1	1	146	103	179.8	86.4	26.726	1	5.44	1.25	1.47	3.78	5.19	78.9	4.96	A
1039	H1039	25833	1	59	0	1	139	87	174.3	75.6	24.8844	1	4.1	0.95	0.98	2.94	5.16	83.2	5.81	C
1040	H1040	128175	2	58	0	0	153	91	155.9	63.7	26.2088	1	5.13	1.66	0.94	1.66	5.26	76.3	5.63	C
1041	H1041	20598	1	56	1	1	176	119	172.3	95.1	32.0339	1	4.44	1.64	1.22	2.92	7.1	69.8	3.96	C
1042	H1042	128228	1	52	1	1	117	63	185.9	99.9	28.9072	1	5.55	2.19	1.26	3.87	5.98	81.5	5.03	C
1043	H1043	128186	1	53	0	0	145	102	173.6	69.8	23.1609	1	3.24	1.22	1.15	1.85	5.83	83.1	5.29	C
1044	H1044	128318	1	53	0	1	141	100	166.7	80.6	29.0044	1	3.34	1.55	0.91	2.1	6.7	93.1	4.05	C
1045	H1045	128262	1	60	0	0	132	87	158.1	65.5	26.2046	1	3.62	1.96	0.87	2.3	6.07	72.9	5.24	C
1048	H1048	128356	1	54	0	0	149	104	173.2	87.3	29.1017	1	3.42	1.47	0.78	2.08	5.98	70.9	5.79	C
1051	H1051	44906	2	60	0	0	137	79	154.3	68.8	28.8973	1	4.64	1.47	1.74	2.61	5.41	57.7	5.25	C
1052	H1052	128534	1	54	1	1	183	141	171.3	85.6	29.1715	1	6.12	1.97	1.22	4.5	6.04	67	3.62	A
1054	H1054	30936	2	66	0	0	148	81	161.4	71.8	27.5624	1	6.3	2.11	1.13	4.44	6.51	50.3	4.25	A
1055	H1055	128598	1	54	1	1	144	93	168.4	82.8	29.1975	1	3.01	0.94	1.37	1.48	5.76	80.3	5.32	C
1056	H1056	128579	2	67	0	0	146	83	147.2	72.4	33.4136	1	4.55	1.79	1.35	3.09	5.35	53.9	6.99	C
1057	H1057	128683	1	65	0	1	172	141	174.9	90.6	29.6175	1	5.85	1.53	1.28	4.25	5.59	97	6.29	C
1058	H1058	128418	1	58	0	1	150	83	167.7	73.2	26.0282	1	4.66	1.45	1.14	3.32	5.53	67.7	2.97	A
1059	H1059	128724	1	63	0	0	141	95	179.1	87.6	27.3094	1	2.45	1.31	1.17	1.01	5.92	75.2	3.4	C
1060	H1060	84480	1	51	0	1	115	82	176.7	78.2	25.0457	1	4.51	1.24	1.63	2.64	5.17	82	4.26	C
1061	H1061	63157	2	51	0	1	139	94	171.2	69.4	23.6784	1	4.98	0.79	2.09	2.86	5.5	65.5	4.89	C
1063	H1063	29944	1	51	0	1	213	122	164.4	82.7	30.5986	1	4.29	1.33	1.24	2.62	5.78	80.9	4.59	C
1064	H1064	129592	1	59	0	1	136	98	173	68.2	22.7873	1	4.25	1.25	1.28	2.77	5.02	75.5	3.51	C
1065	H1065	129619	1	50	0	1	125	92	174.5	83.6	27.4546	1	4.04	1.28	0.93	2.83	7.29	58.2	5.81	C
1067	H1067	129665	1	62	0	1	119	76	166.7	78.2	28.1407	1	4.58	2.04	1.08	3.12	5.15	75.8	4.64	C
1068	H1068	35275	1	64	0	1	117	78	182.9	75.6	22.5993	1	3.54	2.12	1.07	2.12	5.55	90.6	5.21	C
1069	H1069	129801	1	60	1	1	118	85	167.5	74.9	26.6964	1	4.93	0.6	1.46	3.28	6.3	73.2	8.35	C
1070	H1070	129798	2	59	0	0	102	61	158.4	59.9	23.8735	1	5.21	0.8	1.58	3.59	5.48	78.2	7.21	C
1071	H1071	14953	2	56	0	0	200	98	158.8	55.7	22.0879	1	4.48	1.86	1.22	2.9	6.77	52.5	5.51	C
1072	H1072	64131	1	56	1	1	141	96	170.2	84	28.9975	1	4.58	1.34	1.02	3.23	5.3	75.8	5.05	C
1074	H1074	57798	1	44	0	1	112	72	174.5	75.6	24.8274	1	4.47	1.53	1.13	2.98	5.99	100.2	5.98	C
1075	H1075	96603	1	43	0	1	113	81	167.6	81.1	28.8717	1	4.61	1.41	0.99	3.26	5.57	73.5	6.25	C
1077	H1077	129876	1	43	1	1	124	87	183.7	91.7	27.1738	1	4.08	1.16	0.8	2.88	5.78	89.9	5.88	A
1078	H1078	39805	2	52	0	0	128	85	167.1	63.8	22.849	1	3.45	0.94	1.12	2.26	5.71	73.5	4.12	A
1079	H1079	129959	1	51	0	1	111	78	185	79	23.0825	1	3.68	0.68	1.33	2.25	5.13	77.5	6.13	C
1080	H1080	129923	1	51	0	1	137	95	168.6	68.4	24.0625	1	4.56	1.1	1.53	2.82	5.77	83.7	5.16	C
1081	H1081	129916	1	45	0	1	117	94	179.2	74	23.0439	1	4.87	0.73	1.63	3.06	5.83	57.9	3.59	C
1083	H1083	129944	1	44	1	1	127	94	169.3	70.3	24.5268	1	5.38	1.57	1.51	3.64	3.27	77.2	5.44	C
1085	H1085	129832	2	62	0	1	135	81	166	87.6	31.7898	1	6.21	1.35	1.47	4.61	6.15	70.4	3.36	C
1086	H1086	96774	1	50	0	0	128	91	181.9	83.3	25.1756	1	4.18	1.23	0.95	2.96	6.12	79.4	5	C
1087	H1087	64137	1	58	0	1	135	92	174.9	84.7	27.6888	1	4.5	0.94	1.46	3.04	5.6	105	6.08	C
1088	H1088	29001	1	52	1	1	117	90	175.9	82.7	26.7285	1	5.67	1.63	1.34	4.23	5.66	107.8	4.05	C
1089	H1089	65532	1	52	1	0	115	82	160.4	69.1	26.8577	1	3.16	1.85	1.42	1.26	6.66	86.8	3.79	A
1091	H1091	129550	1	39	1	1	122	80	168.1	74.7	26.4354	1	3.57	1.44	0.87	2.27	5.83	66.6	5.42	C
1092	H1092	130027	2	42	0	0	103	73	151.1	53.7	23.5204	1	3.86	1.23	0.94	2.34	5.44	50.6	2.63	C
1093	H1093	60572	1	50	1	1	138	83	170	62.6	21.6609	1	5.1	1.3	1.36	3.47	4.58	86	5.44	C
1094	H1094	130017	1	45	0	1	127	93	179.4	88	27.3425	1	4.88	1.7	0.88	3.35	6.1	85.2	5.67	A
1095	H1095	96167	1	43	0	1	133	95	175.8	84.4	27.3089	1	5.17	1.2	1.04	3.67	5.48	83.7	3.92	C
1096	H1096	130134	2	43	0	0	127	89	158.8	74.4	29.5034	1	5.34	1.35	1.45	3.35	4.5	65.2	2.82	A
1097	H1097	130147	1	50	1	0	117	77	173.4	81.2	27.0058	1	4.09	0.82	1.31	2.4	5.13	80.6	5.51	C
1098	H1098	130225	1	50	1	1	133	94	183.2	75.4	22.4657	1	5.63	1.17	1.07	3.91	4.81	88.9	6.59	C
1099	H1099	130123	1	41	1	1	148	97	175.5	69.1	22.4349	1	5.09	1.7	1.11	3.61	5.57	97.9	4.87	C
1100	H1100	130204	1	42	1	1	144	103	183.2	78.1	23.2702	1	5.29	1.19	1.22	3.54	5.44	83.5	4.45	C
1101	H1101	130234	1	38	0	1	138	87	175	84.8	27.6898	1	5.18	1.87	1.21	3.2	5.8	98	5.05	C
1102	H1102	32088	1	43	0	1	124	90	172	78.1	26.3994	1	5.03	1.45	1.66	3.09	6.33	70.4	4.78	A
1103	H1103	130190	1	45	0	1	134	98	170.3	66.9	23.0673	1	5.17	1.57	1.72	3.03	5.63	80.3	6.6	C
1104	H1104	35454	1	42	0	1	105	76	182.1	70.4	21.2301	1	4.15	0.82	1.48	2.49	4.91	76.9	3.07	C
1105	H1105	97625	1	42	0	1	112	81	177.1	87.4	27.866	1	3.71	1.05	1.61	1.78	4.92	107.2	4.25	C
1106	H1106	48857	1	49	0	1	138	98	175.9	70.4	22.7531	1	5.22	1.98	1.11	3.49	5.1	85.5	4.83	C
1107	H1107	130243	1	58	0	0	123	89	173.1	78.1	26.065	1	5.69	1.87	1.12	4.09	5.3	73.5	5.16	C
1108	H1108	130350	1	56	1	1	129	86	173.4	73.6	24.4782	1	4.66	1.83	1.05	3.05	5.34	88.3	5.23	C
1109	H1109	49117	1	60	1	1	110	77	174.5	84	27.586	1	2.83	1.72	0.99	1.26	6.4	74.6	4.28	A
1110	H1110	94953	1	43	0	1	127	89	181	85	25.9455	1	5.08	2.13	1.17	3.37	5.73	67.5	5.77	C
1111	H1111	64693	1	59	0	1	132	96	176.4	81.6	26.2236	1	6.2	1.28	1.44	4.56	5.87	78.9	4.09	C
1112	H1112	62676	1	51	0	1	139	99	175.8	72.4	23.4261	1	4.45	1.37	1.06	3.14	5.3	62.4	3.87	C
1113	H1113	41221	1	43	1	1	109	78	180.2	82.4	25.3757	1	4.79	1.58	1.16	3.15	5.29	84.9	3.95	C
1114	H1114	51927	1	51	0	1	129	91	171.8	70.7	23.9537	1	5.22	0.93	1.3	3.6	5.52	71.8	5.45	A
1115	H1115	130703	1	54	0	0	140	96	162.3	65.8	24.9798	1	4.69	1.45	0.88	3.37	5.51	84	4.24	A
1116	H1116	17029	1	50	0	1	100	73	175.8	74.9	24.2351	1	5.78	1.2	1.61	3.89	4.92	102.1	4.65	A
1117	H1117	130450	2	43	0	0	149	98	161.9	72.4	27.6213	1	3.47	2.16	1.03	1.88	5.25	60.4	3.77	C
1118	H1118	130708	1	43	0	1	135	93	167.3	65.9	23.5447	1	5.26	1.77	1.23	3.62	5.17	74.3	4.35	C
1119	H1119	23883	1	64	0	1	153	93	169	83.3	29.1656	1	5.18	1.44	1.27	3.57	5.49	72.1	3.58	C
1120	H1120	130888	1	58	1	1	125	78	171.8	85.8	29.0697	1	4.58	1.32	1.08	3.06	5.57	88	5.59	A
1121	H1121	130859	1	51	1	1	134	91	176.3	84.8	27.2829	1	4.67	1.53	1.14	3.17	4.58	81.1	4.4	C
1122	H1122	130767	1	41	1	1	120	82	172.3	71.9	24.2191	1	3.67	1.49	1.34	1.93	4.87	72.6	6.15	A
1123	H1123	87635	1	48	0	1	104	69	179.4	91.1	28.3057	1	5.29	1.24	1.42	3.48	5.58	80.6	7.13	C
1124	H1124	101513	1	49	1	1	128	80	179	101	31.5221	1	5.5	1.34	1.19	4.05	6.1	80.9	6.45	A
1125	H1125	130797	1	47	1	1	130	92	169.1	86.9	30.3901	1	3.87	1.65	0.91	2.39	6.55	76.6	4.45	C
1126	H1126	25829	1	52	1	1	125	79	169.7	74.6	25.9045	1	4.92	1.53	0.95	3.6	4.46	69.8	5.65	A
1127	H1127	49111	1	50	0	1	132	98	177.5	84	26.6614	1	5.43	1.59	1.03	4.13	5.71	86	4.42	A
1128	H1128	25236	1	54	1	0	143	90	181.8	89.9	27.2002	1	3.31	1.6	0.87	1.84	4.67	69.2	5.77	C
1129	H1129	128990	1	50	0	0	141	97	176.4	83.5	26.8342	1	4.29	1.8	1.22	2.71	5.25	76.6	4.45	A
1130	H1130	12642	1	49	1	1	98	60	172.7	77.7	26.0517	1	5.36	1.62	1.13	3.66	5.44	91.2	6.06	A
1131	H1131	130996	2	46	0	0	140	96	163	75.6	28.4542	1	5.25	1.3	2.08	2.93	5.09	53.3	4.34	C
1132	H1132	130998	1	38	0	1	134	97	170.6	61.4	21.0965	1	5.35	1.56	1.28	3.71	5.05	84.6	6.84	C
1133	H1133	22136	1	56	1	0	116	83	177	68.7	21.9286	1	3.65	0.84	1.48	1.81	4.91	73.7	4.67	A
1134	H1134	131051	1	54	0	1	130	96	174.9	79.7	26.0543	1	5.17	0.81	1.19	3.61	5.31	87.1	3.62	C
1135	H1135	76780	1	37	1	1	167	116	169.2	74.5	26.0229	1	4.48	0.87	1.3	2.83	5.21	72.6	3.54	C
1136	H1136	94149	1	48	0	1	123	87	167.9	78.8	27.9528	1	4.93	2.04	1.25	3.33	7.04	80	4.69	C
1137	H1137	130732	1	46	1	1	126	88	169.5	77.9	27.1143	1	4.14	1.4	0.87	2.68	5.34	67.7	4.66	C
1138	H1138	130686	1	52	1	1	123	84	174.2	69.8	23.0017	1	3.51	0.83	1.34	2.14	5.48	70.1	5.26	C
1139	H1139	131096	1	55	0	1	169	118	169.2	84.2	29.4111	1	5.63	2.15	1.29	3.8	5.52	77.5	4.24	C
1140	H1140	23730	1	45	1	1	116	90	166.6	67.4	24.2834	1	5.59	1.53	1.63	3.81	5.03	77.2	4.52	C
1141	H1141	131324	2	59	0	0	112	73	159.9	60.6	23.7015	1	5.4	1.22	1.63	3.62	5.09	55.6	5.98	A
1142	H1142	76630	1	59	0	1	125	96	181.4	81.9	24.8891	1	4.71	1.66	1.06	3.28	5.31	72.1	5.02	A
1143	H1143	128966	1	46	1	1	127	71	168.2	78	27.5704	1	4.54	2.02	1.28	2.91	4.88	68	4.08	C
1144	H1144	131489	2	50	0	0	125	81	167.8	69	24.5056	1	4.8	0.72	1.66	3.02	5.42	53.6	5.87	A
1145	H1145	131457	1	53	0	1	133	98	174.1	79.7	26.2942	1	5.95	0.97	1.19	4.57	5.29	100.7	6.38	C
1146	H1146	130862	1	55	0	1	152	106	167.5	79.4	28.3003	1	5.11	1.05	1.25	3.74	5.91	74.1	5.43	C
1147	H1147	131973	1	48	1	1	140	95	175.4	97.2	31.5942	1	4.29	1.97	1.14	2.79	5.78	77.7	5.65	C
1148	H1148	131961	2	49	0	0	148	99	152.9	53.4	22.8416	1	6.02	1.66	1.72	4.13	5.29	51.6	3.53	C
1149	H1149	131657	1	50	1	1	136	97	169.4	64.7	22.5464	1	4.51	1.74	0.92	3.18	5.79	79.2	3.91	A
1150	H1150	64173	2	59	0	0	94	68	160.4	70.1	27.2464	1	4.93	1.93	1.65	2.77	5.08	58.6	5.34	C
1151	H1151	106436	1	51	0	1	127	79	173.4	77.7	25.8418	1	4.14	1.74	0.97	2.92	5.47	85.1	4.43	C
1152	H1152	128978	1	49	1	1	112	72	184.5	92.3	27.115	1	5.01	1.33	1.34	3.42	5.88	78.9	4.88	C
1153	H1153	95661	1	43	1	1	125	86	172.1	78.5	26.5038	1	4.72	0.89	1.34	3.15	6.78	86.6	5.92	C
1154	H1154	132074	1	56	1	1	141	99	163.6	71	26.5272	1	5.19	1.65	1.14	3.59	4.71	101.6	5.12	C
1155	H1155	32969	1	50	0	1	141	108	169	76.1	26.6447	1	4.98	1.81	1.23	3.11	5.73	85.7	4.16	0
1156	H1156	132114	1	46	0	0	119	83	183.3	80.9	24.0782	1	4.34	1.02	1.49	2.58	6.33	73.5	3.35	A
1157	H1157	132263	2	60	1	1	129	80	152.2	57.1	24.6494	1	4.7	2.04	1.27	2.82	4.89	66	5.27	C
1158	H1158	24130	1	52	0	0	99	65	170.2	60.7	20.9541	1	3.99	0.91	1.35	2.32	4.78	107.2	4.22	C
1159	H1159	132253	1	44	0	1	136	92	170.8	82.6	28.3142	1	4.55	1.27	1.13	3.13	5.3	65.8	6.33	C
1160	H1160	24249	1	48	1	1	125	83	173.3	79.1	26.3378	1	4.92	2.19	1.06	3.13	5.54	93.2	4.37	C
1161	H1161	131828	1	50	0	0	149	108	181.2	105.1	32.01	1	5.19	1.98	1.79	2.82	5.94	101	4.81	A
1162	H1162	67468	1	53	0	1	122	90	166.9	71	25.4886	1	4.42	1.69	1.01	3.1	6.76	99.3	5.06	C
1163	H1163	132303	1	40	0	1	141	97	170.3	67	23.1018	1	5.38	1	1.66	3.51	4.94	77.5	5.02	C
1164	H1164	132353	1	48	0	1	115	83	171.3	83.4	28.4218	1	4.89	1.7	1.03	3.38	5.53	89.7	6.19	A
1165	H1165	31342	1	47	1	1	130	91	179	77.3	24.1253	1	5.69	1.53	1.45	3.8	5.02	85.4	5.5	C
1166	H1166	132311	1	48	1	1	117	84	160.4	62.8	24.4091	1	3.81	2.18	1.03	2.03	6.04	83.7	4.65	A
1167	H1167	88525	1	61	1	1	143	108	170.5	87.6	30.1339	1	5.12	1.99	0.94	3.66	5.25	65.5	5.81	C
1168	H1168	61671	1	66	0	1	104	78	179.5	74.2	23.029	1	4.67	1.62	1.2	3.01	5.19	84.3	5	C
1169	H1169	132489	2	50	0	0	158	113	155.8	94.4	38.8899	1	5.37	1.16	1.29	3.56	5.39	55.6	3.24	C
1170	H1170	94093	1	62	1	1	122	84	168.9	81.1	28.429	1	4.74	0.86	2.08	2.41	5.16	68.1	3.58	C
1171	H1171	132419	1	42	1	1	140	99	165	63.6	23.3609	1	4.9	1.61	1.06	3.4	5.9	72.1	3.19	C
1172	H1172	132479	1	44	0	0	135	95	169.1	133.3	46.6169	1	4.94	1.56	1	3.55	5.8	63.3	5.71	A
1173	H1173	64168	2	59	0	0	132	79	155	69.2	28.8033	1	5.34	1.23	1.88	2.94	5.57	52.9	5.73	C
1174	H1174	73121	1	54	0	1	123	95	172.5	76.4	25.6753	1	4.68	0.79	2.07	2.36	5.28	80.3	4.22	C
1175	H1175	132515	1	40	0	1	117	89	170.8	69.2	23.7209	1	4.07	0.83	1.33	2.63	5.27	81.4	4.75	A
1176	H1176	131975	2	45	0	1	120	80	166	60.6	21.9916	1	4.6	1.11	1.52	2.95	5.52	54.8	6.75	A
1177	H1177	102029	1	46	1	1	145	100	183	81.4	24.3065	1	3.74	2.07	0.82	2.21	5.81	78.9	3.79	A
1178	H1178	131824	1	51	0	1	151	108	173.4	75	24.9438	1	5.85	1.39	1.22	4.15	5.89	93.3	4.55	C
1179	H1179	132725	1	56	0	0	127	87	180.1	90.1	27.7778	1	5.02	1.67	1.32	3.12	5.19	75.7	6.76	C
1180	H1180	36026	1	42	1	1	115	84	166.3	68.8	24.8773	1	5.09	1.4	1.55	3.2	5.27	77.7	6.38	C
1181	H1181	132903	1	40	1	1	120	90	176.2	96.3	31.018	1	4.77	1.02	1.08	3.4	5.55	72.6	4.56	C
1182	H1182	67207	1	45	0	1	145	104	171.8	88.9	30.12	1	4.42	1.74	1.05	2.87	5.11	77.7	4.84	C
1183	H1183	132904	1	49	0	1	158	111	173.1	74.2	24.7634	1	6.14	0.78	1.63	4.22	6.35	88.8	10	C
1184	H1184	132995	1	59	1	0	144	90	176.1	73.6	23.7334	1	4.89	1.02	1.04	3.51	5.47	75.7	5.9	C
1185	H1185	132951	1	56	1	1	125	81	172.3	77.6	26.1391	1	3.56	0.72	1.2	2.23	5.74	82.8	4.76	C
1186	H1186	132975	1	55	0	0	138	98	169.6	66.8	23.2233	1	6.24	1.75	1.23	4.37	5.49	96.2	5.02	A
1187	H1187	3450	2	47	0	0	104	76	159.3	51.4	20.255	1	5.01	0.55	1.52	3.35	4.79	45.4	4.5	C
1188	H1188	132803	2	47	0	0	151	74	149.7	60.4	26.9521	1	6.13	1.17	1.26	4.25	5.87	68.3	5.52	C
1189	H1189	132991	1	43	1	1	115	83	168.2	72.3	25.5556	1	5.32	1.19	1.15	3.73	5.26	80.6	6.33	A
1190	H1190	132329	1	54	0	1	142	101	178.9	84.6	26.4332	1	4.36	1.91	0.81	2.96	5.57	86.3	5.37	C
1191	H1191	66214	2	55	0	0	138	97	169	56.8	19.8873	1	6.12	1.71	1.37	4.33	5.16	65	3.48	C
1192	H1192	132973	1	54	1	1	123	84	181.8	79.7	24.1141	1	5.15	1.18	1.54	3.37	5.49	84	5.71	C
1194	H1194	93328	1	52	0	1	119	84	171	79.9	27.3246	1	4.57	1.76	1.16	3.07	5.53	76.6	6.22	A
1195	H1195	133178	2	60	0	0	163	95	157.8	62.6	25.1397	1	5.11	1.2	1.59	3.19	5.29	40	3.21	C
1196	H1196	72221	2	57	0	0	120	83	166.5	56.5	20.3807	1	4.31	0.79	1.44	2.77	5.92	38	3.95	C
1197	H1197	133143	1	56	0	0	135	96	165.3	67.6	24.7401	1	4.06	1	1.12	2.7	4.95	91.1	6.75	A
1198	H1198	133237	1	46	1	1	115	82	181.2	90.2	27.472	1	4.37	1.52	0.98	2.99	5.43	80.6	4.09	C
1199	H1199	46975	1	60	0	1	106	76	173.8	80	26.4844	1	3.93	0.95	1.37	2.33	5.32	81.1	3.59	C
1200	H1200	83947	1	37	0	1	110	81	175.6	100.4	32.56	1	6.05	1.26	1.38	4.13	5.6	78.6	4.61	C
1201	H1201	120449	1	49	0	1	122	82	172.5	85.7	28.8007	1	6.28	1.17	1.1	5	5.27	82.9	7.78	C
1202	H1202	35330	1	52	0	1	125	89	175.7	79.6	25.7851	1	5.08	1.4	1.29	3.56	6.43	66.2	4.27	C
1203	H1203	133245	1	50	0	1	136	91	169.2	77.6	27.1057	1	3.6	2	1.32	1.68	5.37	78.4	4.51	A
1204	H1204	81714	1	56	0	1	113	79	167.6	69.8	24.8489	1	4.82	0.92	1.47	3.24	4.96	74	4.35	C
1205	H1205	132998	1	46	0	1			171.8	78.8	26.6981	1	3.39	1.15	1.26	1.95	6.06	62.8	4.72	C
1206	H1206	133352	1	47	0	1	110	76	170.5	74.5	25.6276	1	4.17	1.5	1.22	2.47	4.95	109.1	6.17	A
1207	H1207	133337	1	50	1	1	124	96	171.7	79	26.797	1	4.12	1.71	1.06	2.46	5.73	79.2	5.96	A
1208	H1208	133359	1	50	1	0	165	94	173	78.2	26.1285	1	4.7	1.26	0.92	3.52	5.54	73.4	6.93	C
1209	H1209	82922	1	51	1	1	149	85	174.3	86.8	28.571	1	4.58	1.01	1.37	2.91	4.96	89.3	6.23	C
1210	H1210	4014	1	55	1	1	121	83	165.6	92.6	33.7668	1	4.53	1.12	1.23	3.06	5.41	73.1	4.7	A
1211	H1211	51799	1	49	1	1	139	97	185.8	85.2	24.6802	1	5.57	2.01	1.2	3.8	7.47	68.1	7.31	C
1212	H1212	132623	1	38	0	1	117	80	176.8	81.2	25.9772	1	4.68	1.11	1.2	3.24	5.61	78.9	5.22	C
1213	H1213	133499	1	41	0	1	134	90	179.6	86.2	26.7236	1	4.15	1.77	0.95	2.74	5.84	85.1	5.7	C
1214	H1214	133256	1	47	0	0	124	93	165.5	66.1	24.1327	1	4.45	1.21	1.43	2.77	5.29	59.2	5.03	A
1215	H1215	133392	1	41	0	1	139	100	178.7	79.3	24.8327	1	5.21	1.56	1.19	3.52	5.8	69.2	3.98	A
1216	H1216	83139	1	39	0	1	130	98	171.5	71.8	24.4116	1	5.11	1.23	1.41	3.36	5.74	97.1	6.27	C
1217	H1217	96286	1	54	1	1	108	74	178.4	68.6	21.5543	1	5.91	1.95	1.38	3.95	5.93	69	5.48	C
1218	H1218	133616	1	43	1	1	118	79	176.6	92.2	29.5631	1	5.61	1.61	1.63	3.61	5.93	65.9	6.23	C
1219	H1219	133638	2	63	0	0	131	75	157	79.2	32.1311	1	4.94	0.79	1.53	3.14	5.31	61.8	5.91	A
1220	H1220	133661	1	46	1	1	145	98	168.1	97.6	34.5394	1	5.1	1.8	1.22	3.34	5.47	91.3	6.15	C
1221	H1221	132928	1	51	1	0	125	85	169.8	97.6	33.8512	1	3.62	1.45	1.07	2.18	7.09	69.1	4.51	C
1222	H1222	132592	1	51	1	1	114	76	177	76.2	24.3225	1	4.15	1.8	1.11	2.52	5	55.3	3.87	C
1223	H1223	51469	1	53	1	1	141	93	167.6	83.2	29.6193	1	5.96	2.11	1.19	4.16	5.38	63.9	4.65	C
1224	H1224	133731	1	49	0	1	118	90	176.9	76.9	24.5737	1	6.04	0.92	2.42	3.5	5.37	71.9	6.37	C
1225	H1225	133669	1	49	1	1	138	99	173.2	83.8	27.935	1	4.59	1.36	1.28	2.95	6.96	71.2	5.1	C
1226	H1226	133764	1	59	1	1	138	82	172.5	77	25.8769	1	4.15	1.12	1.26	2.64	5.16	74.8	3.42	C
1227	H1227	53002	2	50	0	0	112	88	163.6	65.2	24.3602	1	3.83	0.97	1.22	2.4	4.63	63	3.87	C
1228	H1228	133766	1	61	0	0	105	69	177.6	75	23.778	1	4.75	1.04	0.99	3.37	5.96	80.6	5.04	A
1229	H1229	128128	1	50	1	0	127	87	169	73.6	25.7694	1	4.18	0.79	1.34	2.6	5.42	81.2	6.06	A
1230	H1230	10606	1	52	1	1	124	79	174.3	67.1	22.0865	1	6.24	1.72	1.27	4.39	4.75	67.9	3.9	C
1231	H1231	121984	1	48	1	1	109	80	166.5	78.9	28.4609	1	5.63	1.33	1.08	3.95	5.98	85.4	5.47	C
1232	CO1	C460194	1	50	0	0	110	70	170	82	28.3737	0	4.68	1.41	1.45	2.73	6.07	68.2	5.6	A
1237	CO6	C320357	2	53	0	0	117.5	73.5	164	60	22.3081	0	4.17	1.28	1.22	2.51	5.1	59	4.56	C
1238	CO7	B732211	2	51	0	0	114	68	157	57.5	23.3275	0	3.55	0.64	1.37	1.85	4.91	60.3	4.21	A
1239	CO8	C349374	1	52	1	1	116	70.5	170	65	22.4913	0	4.67	1.94	0.98	2.79	4.62	27.7	3.47	C
1240	CO9	B221007	1	50	1	1	114	67.5	166	71	25.7657	0	4.74	1.94	1.13	2.94	4.73	87	6.84	C
1241	CO10	C451253	1	62	0	0	119	80.5	168	67	23.7387	0	4.44	1.03			4.54	66.8	4.68	C
1242	CO11	C458949	1	53	1	1	125	81.5	170	70	24.2215	0	4.68	1.41	1.45	2.73	6.07	68.2	5.6	C
1244	CO13	A538848	2	52	0	0	116	77.5	162	60	22.8624	0	4.23	1.77	1.01	2.76	5.13	62.3	4.26	C
1270	CO39	23821	1	56	0	0	111	67	164.1	70.9	26.3287	0	5.09	1.14	1.23	3.43	5.34	72.5	4.07	C
1271	CO40	109017	2	57	0	1	126	86	159.2	79.8	31.4859	0	5.03	0.9	1.35	3.54	4.92	55.4	6.5	A
1273	CO42	29789	1	59	1	1	117	83	168	69.9	24.7662	0	3.52	0.95	1.32	2.11	6.17	81.4	4.28	A
1274	CO43	120160	2	59	0	0	115	80	157.9	70.5	28.2764	0	4.79	0.81	1.5	3.28	6.06	60.9	5.31	A
1275	CO44	72708	1	52	0	1	98	71	175.6	66.3	21.5013	0	4.02	0.91	1.49	2.64	5.21	82.2	7.43	A
1277	CO46	17368	1	62	0	0	100	67	172.7	49	16.429	0	5.59	0.86	1.79	3.5	5.22	68.1	4.69	C
1279	CO48	108989	1	56	1	1	114	78	175.1	99.4	32.4201	0	4.41	2.07	1.12	2.72	5.76	87.4	7.34	A
1280	CO49	108231	1	68	1	1	117	82	171.5	61	20.7397	0	4.4	0.78	2.05	2.27	5.29	65.9	5.68	C
1281	CO50	90801	2	50	0	0	115	75	159.6	54.3	21.3174	0	4.46	1.81	1.12	2.9	5.2	49.1	5.33	0
1282	CO51	57507	1	64	0	1	113	69	164.4	67.7	25.0487	0	5.06	0.62	1.44	3.71	5.52	67.9	6.75	C
1283	CO52	120189	1	50	1	1	105	73	176.3	74.6	24.0013	0	3.2	0.65	1.06	2.06	5.66	63.1	4.66	C
1284	CO53	30064	2	50	0	0	106	73	156	61.4	25.2301	0	4.22	1.64	1.19	2.6	4.89	73.3	4.94	C
1285	CO54	120082	1	50	1	0	108	77	172.7	72.1	24.1741	0	4.21	1.15	1.08	3.03	5.03	54.4	5.33	C
1286	CO55	72953	2	51	0	0	110	67	161.5	64.1	24.5761	0	5.69	0.88	2.1	3.47	5.45	60.6	5.08	C
1288	CO57	120167	1	62	0	1	114	87	173.5	68.9	22.8887	0	3.6	0.73	1.4	2.04	4.84	67.9	4.01	A
1289	CO58	120168	1	57	1	1	113	79	180.9	85.1	26.0047	0	4.78	1.27	1.04	3.59	4.85	78.2	3.24	0
1291	CO60	48460	2	57	0	0	116	78	158.4	65.8	26.225	0	4.9	0.94	1.53	3.25	6.25	46.9	7.72	0
1292	CO61	120303	2	68	0	0	133	84	149.8	59.9	26.6934	0	5.41	1.55	1.41	3.72	6.05	47.9	4.96	A
1293	CO62	72946	2	50	0	0	92	52	167.9	68.5	24.299	0	5.44	0.79	1.71	3.38	5.47	63.5	5.38	C
1296	CO65	120246	1	50	1	1	100		170.5	63.1	21.706	0	3.15	0.93	1.76	1.28	4.7	65.6	2.96	C
1298	CO67	120116	2	58	0	0	116	73	161.3	54.3	20.8704	0	4.13	0.74	1.6	2.43	6.3	65.6	3.63	A
1299	CO68	90103	2	69	0	0	114	71	154.2	56.6	23.8039	0	5.3	0.78	1.81	3.33	5.91	51.4	3.9	C
1300	CO69	4753	2	50	0	0	84	71	159.4	56.7	22.3155	0	5.34	0.63	1.53	3.67	5.22	51.9	6.06	A
1301	CO70	120283	2	58	0	1	107	63	154.7	55.8	23.316	0	3.49	0.49	1.42	1.92	5.6	62.3	3.7	A
1302	CO71	120118	1	68	1	0	110	59	160.8	49.5	19.144	0	4.56	1.97	0.9	3	4.93	75	4.02	C
1303	CO72	4223	2	59	0	0	100	76	155.4	52.8	21.8641	0	3.35	1.04	1.29	3.35	5.85	55.9	4.46	A
1304	CO73	21718	1	59	1	1	116	71	175.7	77.3	25.0401	0	4.18	1.42	1.06	2.7	5.74	83.2	5.63	0
1308	CO77	120117	2	65	0	0	124	59	151.1	67.3	29.4772	0	4.11	1.2	1.63	2.21	6.34	46.6	4.79	A
1309	CO78	90102	1	69	1	1	117	81	167.1	74.5	26.6811	0	4.13	1.1		2.88	6.42	70	4.1	A
1310	CO79	120115	1	59	0	1	110	69	175.9	56.1	18.1314	0	3.99	0.74	1.89	1.99	5.34	73.6	5.31	C
1313	CO82	18367	2	50	0	1	119	80	164.6	82.7	30.5243	0	4.14	0.7	2.01	2.01	4.58	47.9	4.85	A
1316	CO85	120268	1	55	0	0	128	83	170.7	76.7	26.3226	0	5.55	1.49	1.54	3.69	5.27	66.1	6.63	A
1317	CO86	120363	1	51	0	0	94	61	171	76.7	26.2303	0	5.01	1.64	1.24	3.44	5.74	95.5	4.9	A
1318	CO87	120291	1	61	0	1	102	66	175.5	66.8	21.6881	0	5.17	0.84	1.56	3.54	6.11	72.2	5.6	C
1321	CO90	27197	2	50	0	0	110	74	164.1	58.5	21.7239	0	4.67	1.39	1.77	2.68	5.34	53.9	4.95	A
1324	CO93	120398	1	60	0	1	124	83	169.2	73.3	25.6037	0	5.17	1.97	1.12	3.85	6.83	76.4	4.74	A
1326	CO95	120343	2	67	0	0	129	81	159.9	69.5	27.1824	0	5.28	1.54	1.23	3.95	5.54	46.3	3.41	C
1327	CO96	120317	2	57	0	0	113	61	158.8	71.3	28.2741	0	4.17	1.06	1.55	2.62	5.21	56.1	6.59	C
1329	CO98	86809	1	68	0	1	110	73	175	79.2	25.8612	0	3.62	1.62	0.79	2.21	5.45	79.6	3.12	C
1330	CO99	43005	1	51	0	1	109	73	167.5	65.2	23.239	0	3.43	0.58	1.86	1.67	5.92	77.7	3.94	C
1331	CO100	120394	1	52	1	0	109	71	170.7	64	21.9641	0	3.19	0.97	0.8	2.28	5.74	85.7	6.55	C
1332	CO101	120323	1	52	0	1	117	85	181	97.9	29.8831	0	4.51	1.83	1.19	2.99	6.42	72.4	5.22	C
1336	CO105	120448	2	50	0	0	110	64	162.4	59.6	22.5982	0	5.37	1.01	1.5	3.72	5.18	59.9	4.9	C
1337	CO106	120497	1	50	1	1	92	63	174	59.2	19.5534	0	5.19	0.64	1.85	3.17	5.2	72.2	4.72	A
1338	CO107	120472	1	50	0	1	125	85	176.4	79.5	25.5488	0	4.94	0.72	2.01	2.93	6.04	64.4	5.33	C
1339	CO108	120165	1	51	0	1	120	75	172.6	69.6	23.3629	0	4.28	1.32	2.19	2.05	5.8	68.4	4.43	C
1340	CO109	44324	1	50	0	1	123	82	166.4	67.5	24.3779	0	4.79	1.14	1.35	3.18	5.39	88.6	6.53	C
1341	CO110	21134	1	54	0	1	112	73	175.5	75.4	24.4803	0	4.48	0.9	1.03	3.36	6.39	71.2	5.34	A
1342	CO111	120230	1	50	1	0	112	74	176.1	69	22.25	0	4.83	0.81	1.52	2.99	4.8	93.7	4.75	A
1343	CO112	120429	1	52	0	0	127	75	168.4	71.3	25.1423	0	4.92	1.95	1.21	3.11	5.45	57.9	3.95	C
1346	CO115	120480	1	58	0	1	120	75	170.1	77.4	26.7505	0	1.99	2.08	1.1	3.48	5.43	59.1	3.59	C
1348	CO117	120452	2	56	0	0	104	71	160.6	52	20.161	0	5.64	1.61	1.33	3.82	5.52	61.8	3.89	C
1350	CO119	70505	1	55	1	0	103	75	171.2	54.3	18.5265	0	3.62	0.83	1.3	2.21	5.98	62.4	3.99	A
1351	CO120	120179	1	51	1	1	129	82	178	78.7	24.839	0	5.11	1.98	1.57	3.31	5.81	73.9	4.5	A
1352	CO121	71333	1	70	0	1	115	76	165.4	65.8	24.0522	0	5.28	1.06	1.71	3.55	5.6	82.9	5.78	A
1353	CO122	120928	1	51	0	1	96	63	183.4	72.1	21.4356	0	4.74	0.59	1.98	2.43	5.61	64.4	3.28	A
1354	CO123	14316	1	50	0	1	118	83	174.6	78	25.5862	0	4.94	1.47	1.05	3.79	5.95	78.3	6.51	A
1355	CO124	121108	1	50	1	1	126	84	174.7	74.4	24.3774	0	4.06	1.06	0.9	2.89	5.14	86.3	4.42	C
1356	CO125	120109	1	62	0	0	111	74	170.9	79.3	27.1512	0	5.21	1	1.3	3.71	5.33	81.5	4.34	C
1357	CO126	93322	1	54	1	1	107	69	170.3	66.9	23.0673	0	4.33	0.81	1.26	2.93	5.19	85.5	6.89	A
1358	CO127	121052	1	59	1	0	120	78	170.8	64.8	22.2126	0	5.05	1.27	1.34	3.35	5.15	88.5	6.74	A
1359	CO128	120994	1	56	0	1	109	68	174	68.1	22.4931	0	4.99	0.85	1.43	3.31	6.75	69.1	4.9	A
1360	CO129	16746	2	59	0	0	125	82	158.8	65.7	26.0534	0	5.31	0.92	1.76	3.2	5.37	67.1	4.06	C
1361	CO130	108882	1	60	0	1	116	73	174.5	94.5	31.0342	0	5.226	1.96	1.16	3.41	6.04	79.8	3.67	C
1362	CO131	121027	2	56	0	0	115	79	159.6	65.2	25.5966	0	5.3	0.9	1.75	3.48	5.61	49.5	3.96	C
1363	CO132	3138	1	57	0	0	104	72	174.3	52	17.1162	0	5.34	0.42	2.45	2.91	6.1	77.2	6.67	A
1364	CO133	10773	1	51	0	1	107	70	177.5	78.9	25.0427	0	5.15	1	1.48	3.32	6.87	77.2	5.16	C
1365	CO134	108705	1	65	0	0	117	78	171.5	77.5	26.3496	0	5.45	0.62	1.56	3.82	5.22	62.1	5.91	A
1366	CO135	32519	2	52	0	0	98	68	147.7	51.3	23.5156	0	4.85	0.71	1.45	3.29	4.95	50.9	6.5	C
1368	CO137	121122	1	61	0	0	124	84	172.7	74.2	24.8782	0	4.96	0.58	1.4	3.45	6.1	57.6	6.88	C
1369	CO138	71091	1	54	1	1	121	85	169.2	66.2	23.1237	0	3.89	0.72	1.04	2.64	5.46	65.4	3.5	C
1372	CO141	36777	1	51	0	1	121	76	172.6	69.8	23.4301	0	4.35	1.14	1.44	2.81	6.04	75.3	4.81	C
1373	CO142	52160	1	50	0	0	106	65	171.5	58.3	19.8217	0	5.44	2.06	1.35	3.53	5.01	69.4	4.75	A
1374	CO143	51606	1	51	0	0	124	78	180.3	82.9	25.5013	0	3.69	1.39	0.77	2.52	5.91	84.7	4.6	C
1375	CO144	121206	1	54	1	1	112	78	159	65.4	25.8692	0	5.06	1.12	1.04	3.68	5.57	71.7	5.06	A
1376	CO145	30006	1	50	0	1	115	76	179.3	92.8	28.8661	0	4.73	1.11	1.45	3.25	5.49	62.6	5.64	A
1378	CO147	70848	1	63	0	0	99	74	174.4	61.4	20.1872	0	4.54	0.49	1.91	2.56	5.95	73.2	5.23	C
1382	CO151	8492	1	57	0	1	109	74	178.2	61.7	19.4299	0	4.94	0.79	1.48	3.34	5.57	74.6	5.01	A
1384	CO153	121362	2	56	0	0	120	82	172.7	73.2	24.5429	0	5.49	1.54	1.71	3.39	5.37	70.4	5.18	C
1385	CO154	51425	1	54	1	1	108	69	164.8	66.6	24.5222	0	4.23	0.55	2.16	2.04	5.19	84.1	5.23	C
1386	CO155	34042	2	61	0	0	102	65	160.7	61	23.621	0	5.57	1.23	1.44	3.9	5.64	58.8	5.21	A
1391	CO160	121342	2	54	0	0	99	67	157.9	64.8	25.9903	0	4.56	1	1.41	2.9	5.64	63	5.21	C
1392	CO161	121329	1	50	1	1	126	86	180.3	75.5	23.225	0	3.83	0.92	1.09	2.5	5.86	64.4	4.11	C
1393	CO162	35250	1	50	0	1	109	73	183.2	72.9	21.7208	0	4.82	1.18	1.17	3.48	4.97	88.7	5.56	A
1395	CO164	121194	1	50	0	1	121	79	168.6	64.7	22.7609	0	4.63	0.99	1.41	3.13	5.79	66.4	4.62	A
1400	CO169	121616	2	65	0	0	109	65	162.5	58.9	22.3053	0	4.75	1.69	1.57	2.85	5.41	53.8	5.2	C
1401	CO170	120799	2	69	1	0	105	64	159.8	63.8	24.9843	0	4.82	1.21	1.22	3.48	5.24	71.5	6.61	C
1405	CO174	40101	2	50	0	0	114	80	160.9	58.9	22.7511	0	4.57	0.58	1.85	2.62	4.59	63	4.96	A
1406	CO175	121670	1	56	0	1	102	71	173.1	75	25.0304	0	4.32	0.42	1.8	2.49	6.27	62.7	5.83	C
1407	CO176	121590	2	52	0	0	108	82	157.9	62.9	25.2282	0	5.46	1.47	1.63	3.47	5.02	63.9	3.87	A
1408	CO177	76063	1	53	1	1	115	76	173.1	77.6	25.8981	0	3.59	0.82	1.19	2.2	5.79	98.2	5.77	A
1409	CO178	121621	1	64	1	1	119	78	178	80.7	25.4703	0	4.71	0.85	1.34	3.22	5.5	79.7	6.51	C
1411	CO180	121622	2	65	0	0	119	74	151.9	55.2	23.9234	0	5.17	1.46	1.46	3.49	6.23	50.8	5.81	C
1413	CO182	49259	1	50	0	0	125	85	170.5	70.1	24.114	0	4.54	1.55	1.11	3.1	5.21	75.4	5.25	C
1415	CO184	121550	1	55	1	1	121	80	171	72.6	24.8282	0	4.25	1.32	0.95	2.99	6.7	86	5.34	C
1419	CO188	121667	1	50	0	1	100	66	168.8	73.6	25.8305	0	4.76	2.15	0.97	3.25	4.82	95.1	6.14	C
1420	CO189	57538	2	66	0	0	121	75	156.5	66.8	27.2739	0	4.93	1.01	1.75	3.06	5.31	59.1	4.67	C
1422	CO191	20130	2	59	0	0	121	73	159.3	53.8	21.2007	0	5.23	0.8	1.77	3.42	5.36	56.8	5.49	C
1423	CO192	60453	1	53	1	1	107	72	172.6	87.5	29.3715	0	4.09	1.37	1.12	2.68	4.85	79.6	4.85	C
1424	CO193	121700	2	66	0	0	112	71	160.1	62.7	24.4616	0	5.42	1.17	1.22	3.67	5.29	55.4	4.55	A
1426	CO195	8873	1	50	0	1	119	83	171.5	70.1	23.8336	0	3.79	0.89	1.28	2.37	5.84	68.7	3.65	C
1427	CO196	121740	1	65	0	1	112	76	172.6	65.5	21.9867	0	4.99	0.92	1.4	3.45	5.51	76.5	4.95	A
1429	CO198	108668	1	50	0	0	110	70	172.5	73.4	24.6671	0	4.67	0.69	2	2.59	4.93	64.4	4.42	A
1432	CO201	121445	1	51	0	1	117	78	169.1	67.9	23.7456	0	3.21	0.97	0.92	2.08	5.41	77.1	4.66	C
1433	CO202	121886	2	67	0	0	106	69	164.3	56.3	20.8561	0	4.21	1.85	1.17	2.59	5.17	62.2	4.81	C
1434	CO203	83681	1	51	1	1	109	80	174.3	74.9	24.654	0	4.26	1.64	0.79	2.88	6.74	77.2	6.31	C
1435	CO204	121770	1	50	1	1	112	78	166.2	67.6	24.4729	0	3.77	0.75	1.45	2.21	5.54	76.5	4.49	C
1436	CO205	121806	1	54	1	1	103	60	181.4	60.9	18.5073	0	5.01	0.92	1.59	3.66	5.27	67.8	6.79	A
1437	CO206	121851	2	58	0	0	110	67	159.3	58	22.8558	0	5.01	1.01	1.87	3.03	5.04	54.6	3.78	A
1438	CO207	31596	1	51	1	1	109	73	175	71.1	23.2163	0	3.59	1.87	1.41	1.79	5.13	98.2	5.63	C
1439	CO208	121861	1	57	0	0	109	77	181.4	74.9	22.7618	0	5.16	0.56	1.72	3.25	5.6	110	6.03	C
1440	CO209	121828	1	53	1	1	113	79	170.6	78.2	26.8688	0	4.78	2.05	1.22	3.39	5.6	73.5	3.31	A
1441	CO210	121739	1	53	1	1	107	69	168.1	80.5	28.4879	0	5.45	1.36	1.23	3.79	6.46	72.9	6.88	A
1442	CO211	121720	2	50	0	0	106	75	160.6	57	22.0996	0	3.79	1.37	1.36	2.08	5.26	73.2	5.33	C
1444	CO213	108119	1	50	0	1	121	84	179.1	76.4	23.8178	0	4.28	2.1	1.03	2.7	5.44	95.1	4.27	C
1445	CO214	121781	1	61	0	0	114	78	173.1	67.9	22.6608	0	3.82	0.63	1.05	2.69	4.98	71.8	5.18	C
1447	CO216	121889	1	70	1	1	110	76	168.2	70.2	24.8133	0	3.82	2.13	1.25	2.06	5.14	79.6	5.42	C
1448	CO217	71233	1	50	0	0	130	85	172.2	75	25.2927	0	4.79	1.03	1.16	3.35	5.39	66.7	4.51	C
1449	CO218	120920	2	50	0	1	104	73	163.4	54	20.2251	0	4.6	0.73	1.73	2.64	5.64	47.7	4.7	C
1450	CO219	66720	1	50	0	1	109	75	174.7	74.4	24.3774	0	4.46	1.52	0.71	3.29	5.92	80.9	3.22	A
1451	CO220	90410	1	50	0	1	129	82	168.5	75.7	26.6622	0	5.34	1.65	1	3.62	5.91	73.7	5.53	C
1452	CO221	30526	1	53	0	1	111	78	174.8	59.7	19.5385	0	5.03	0.89	1.61	3.35	5.27	70.1	5.34	C
1453	CO222	121892	1	62	1	1	100	69	177.7	79	25.018	0	3.62	1.48	1.12	2.11	5.83	65	3.92	A
1454	CO223	121904	1	51	0	1	117	81	168.9	70.2	24.6081	0	5.06	1.42	1.43	3.27	5.38	73.7	2.95	C
1455	CO224	92924	1	64	0	1	124	84	176.4	77.9	25.0346	0	4.85	1.4	1.71	2.91	5.56	84.7	4.62	C
1456	CO225	78288	2	51	0	0	116	79	157.4	56	22.6036	0	5.54	0.88	1.79	3.51	5.17	61.4	5.04	C
1457	CO226	121767	2	51	0	0	116	82	164	56.2	20.8953	0	4.08	0.95	1.68	2.21	4.69	56.3	4.04	C
1458	CO227	71221	1	50	0	1	125	82	159.5	71	27.9085	0	4.57	1.78	1.09	2.96	5.81	61.6	3.85	C
1459	CO228	19091	1	63	0	0	121	85	167.6	71.5	25.4541	0	4.02	0.71	1.34	2.49	5.3	70.9	4.56	C
1461	CO230	27919	2	50	0	0	108	78	165.1	55.5	20.361	0	4.88	0.86	1.89	2.72	4.84	65.6	3.97	C
1462	CO231	122069	2	56	0	0	118	77	163.6	69.3	25.8921	0	5.65	0.73	1.89	3.63	5.73	59.9	5.18	C
1464	CO233	122114	1	50	0	1	130	87	176.8	91.4	29.2403	0	4.15	1.1	1.3	2.69	5.48	62.2	4.06	C
1465	CO234	12682	1	50	0	1	104	71	171.1	68.5	23.3986	0	3.88	1.05	1.43	2.37	4.9	80.2	4.02	C
1466	CO235	122175	2	61	0	0	119	69	154.2	62.9	26.4534	0	5.18	1.73	1.34	3.48	4.91	58.8	4.89	A
1467	CO236	44078	2	51	0	0	117	81	164.8	54.6	20.1038	0	4.97	0.97	1.581	3.25	5.16	51.1	4.8	C
1468	CO237	93070	1	59	0	0	120	79	175	77.4	25.2735	0	3.16	1.88	0.8	1.85	5.94	76.8	6.12	A
1469	CO238	121877	1	57	0	1	121	67	171.3	70.5	24.0256	0	4.21	0.42	1.49	2.63	5.77	62.7	5.84	C
1472	CO241	121160	1	51	1	1	95	66	176.2	71.1	22.9012	0	3.65	1.09	0.84	2.52	4.98	68.9	2.69	C
1474	CO243	122102	1	51	0	1	119	87	165.2	74.8	27.4083	0	3.72	1.91	0.87	2.21	5.16	74.9	5.08	C
1475	CO244	122191	1	51	1	1	104	69	160.6	57.8	22.4097	0	5.2	1.449	1.01	3.63	4.39	77.7	9.43	A
1476	CO245	122199	1	53	0	1	107	77	169.1	69.9	24.445	0	5.12	0.95	1.21	3.69	5.51	83.9	6.98	A
1477	CO246	121262	1	55	0	0	119	84	168.1	76.6	27.1077	0	4.09	0.62	1.28	2.69	5.19	61.1	4.9	A
1478	CO247	43572	1	50	0	1	114	79	171.8	78.3	26.5287	0	4.42	0.91	1.24	2.85	5.15	71.5	4.47	C
1479	CO248	121212	1	51	0	1	119	86	180.3	80.9	24.8861	0	4.71	1.92	0.9	3.34	5.46	77.4	6.1	C
1480	CO249	122224	1	50	0	1	110	55	176.9	61.8	19.7484	0	4.85	0.86	1.89	2.85	5.18	87.8	5.64	C
1482	CO251	122312	1	64	0	0	129	86	169.1	67.8	23.7106	0	5.45	0.58	1.48	3.87	6.14	78	5.25	C
1483	CO252	122341	2	55	0	1		76	168.2	74.5	26.3332	0	4.63	1.86	1.23	2.81	5.83	60.2	4.48	C
1484	CO253	74196	1	51	0	0	98	73	169.8	58.7	20.3593	0	4.47	0.91	1.16	3.12	5.68	70.4	4.3	C
1485	CO254	121712	2	67	0	0	103	66	156.5	55.8	22.7827	0	4.9	0.97	1.81	2.96	5.34	51.8	4.56	C
1487	CO256	8119	1	54	0	1	102	61	168.6	69.5	24.4495	0	3.69	1.87	0.82	2.38	5.1	75.1	4.56	C
1488	CO257	121306	1	55	0	1	117	87	177.5	66.5	21.1069	0	3.6	1.11	1.3	2.2	5.34	71.8	5.12	C
1489	CO258	8271	1	60	0	1	129	83	163.8	66.2	24.6735	0	3.89	0.99	1.32	2.5	4.78	68.4	4.97	A
1491	CO260	121713	1	64	0	0	132	78	172.6	67.3	22.5909	0	5.62	0.91	2.08	3.28	5.87	61.4	4.37	A
1492	CO261	93811	1	51	1	1	123	85	167.2	64.3	23.0006	0	4.27	1.06	1.11	2.97	5.3	70.9	3.5	C
1493	CO262	44407	2	56	0	1	99	71	154.5	52.7	22.0777	0	5.25	0.45	2	3.12	5.48	59.1	6.67	C
1494	CO263	93219	1	60	0	1	107	73	178.8	89	27.8391	0	5.08	1.61	1.12	3.53	5.68			A
1495	CO264	121833	2	52	0	0	108	78	148.6	53.3	24.1374	0	5.42	1.2	1.35	3.84	5.66	42.8	4.01	C
1499	CO268	122121	1	57	1	0	124	86	175.4	65.2	21.1928	0	5.58	2.2	0.94	3.95	5.01	79.9	5.19	C
1501	CO270	122419	1	57	1	1	115	81	176.4	86.4	27.7662	0	4.5	0.79	1.65	2.73	5.89	67.3	3.42	C
1502	CO271	58531	2	50	0	0	115	71	157.4	53.6	21.6349	0	3.94	0.64	1.91	1.99	5.4	56.1	3.57	C
1505	CO274	122215	1	50	1	1	110	64	172.6	68.6	23.0273	0	4.29	1.11	1.15	2.89	4.82	78.5	4.92	C
1506	CO275	122202	2	52	0	0	96	78	157.8	68.6	27.5493	0	5.44	1.64	1.35	3.71	5.42	59.1	4.64	C
1508	CO277	122133	2	63	0	0	106	62	166.2	58.3	21.106	0	5.45	1.16	1.47	3.73	5.5	62.6	5.83	C
1509	CO278	49221	1	56	0	0	114	76	169.4	65.8	22.9297	0	4.3	1.1	1.08	2.99	4.85	86.7	6.14	A
1510	CO279	122152	2	50	0	0	109	70	159.7	59.6	23.3688	0	4.01	0.78	1.53	2.34	5.58	59.8	5.54	C
1511	CO280	122479	1	69	0	0	91	60	156.3	55.3	22.6364	0	4.26	1.36	1.2	2.78	4.67	79.1	2.79	C
1515	CO284	122591	1	54	0	0	106	67	169.4	66.7	23.2434	0	3.87	0.81	1.26	2.42	5.68	79.6	4.6	C
1516	CO285	44864	1	56	1	0	97	69	174.3	67.4	22.1853	0	5.08	2.04	1.04	3.52	5.32	80.3	4.7	C
1517	CO286	122592	1	54	0	1	108	79	170.6	75.6	25.9755	0	4.68	1.01	1.28	3.04	5.54	66.7	5.55	C
1518	CO287	122685	2	56	1	1	121	78	156.7	62.2	25.331	0	4.32	1.98	1.24	2.47	5.26	53.5	5.45	A
1519	CO288	38745	1	53	0	1	110	85	176.2	86.8	27.9581	0	4.74	1.08	1.07	3.29	6.58	69.2	5.37	C
1520	CO289	122610	2	53	0	0	100	66	162.5	50.9	19.2757	0	4.49	0.94	1.21	3.11	4.23	45.9	5.32	A
1522	CO291	122683	1	50	1	0	106	78	172.2	67.8	22.8646	0	4.36	0.84	1.39	2.75	4.66	87.8	3.99	C
1523	CO292	122616	1	51	1	1	104	71	170.3	74.6	25.7223	0	3.92	1.4	1.24	2.29	5.04	63	4.04	C
1524	CO293	94360	1	55	1	0	124	82	178.8	91.9	28.7462	0	5.01	1.81	1.18	3.31	5.67	100.2	5.53	C
1525	CO294	122770	1	61	0	1	128	88	177.8	77.9	24.6419	0	2.44	0.86	0.9	1.32	5.26	79.9	4.97	C
1526	CO295	122834	1	60	0	0	127	86	160.3	61.9	24.0893	0	5.27	0.93	1.14	3.72	5.33	60.4	4.39	C
1527	CO296	122772	1	55	0	0	112	79	174	70.4	23.2527	0	5.1	0.97	1.31	3.57	5.14	67.8	4.71	C
1530	CO299	122579	1	55	0	1	115	83	173.1	80.6	26.8993	0	4.47	0.96	1.27	3	5.19	75.1	3.74	C
1531	CO300	122527	1	56	0	0	127	80	171.5	67.1	22.8136	0	4.64	0.63	1.11	3.29	5.56	86.7	4.59	C
1532	CO301	122749	2	51	0	0	102	65	166	55.6	20.1771	0	5.56	0.92	1.7	3.7	5.45	63.6	6.02	A
1533	CO302	122699	2	66	0	0	115	71	163.7	78.8	29.4055	0	5.48	0.76	1.9	3.34	5.22	66.1	5.07	A
1535	CO304	122763	1	68	0	1	121	75	168.6	63.3	22.2684	0	5.65	1.27	1.6	3.75	5.68	75.1	4.31	C
1537	CO306	122859	2	54	0	1	115	73	152.5	56	24.0795	0	4.02	0.9	1.14	2.77	5.34	56.2	5.21	A
1539	CO308	122653	2	66	0	0	130	67	152.7	50.9	21.8293	0	4.32	0.62	2.14	2.25	4.99	48.1	3.36	C
1540	CO309	24546	1	51	0	0	102	74	170.1	82.9	28.6514	0	4.96	1.12	1.19	3.41	5.47	92.3	5.17	C
1542	CO311	122975	1	54	1	1	110	72	169.7	72.1	25.0364	0	3.3	0.95	1.09	1.91	5.36	76.3	5.06	C
1543	CO312	122969	1	51	1	1	118	82	167.5	48.1	17.1441	0	3.18	1.53	1.01	1.77	5.71	58.4	2.53	C
1544	CO313	122958	2	68	0	0	114	71	150	51.2	22.7556	0	4.79	0.65	1.72	3.03	5.37	72	6.07	A
1545	CO314	123125	1	52	0	1	107	76	162.8	73	27.5432	0	4.32	2.07	1.01	2.79	7.26	85.6	5.16	C
1546	CO315	121817	2	66	0	0	94	70	155.4	63.2	26.1707	0	5.25	2.18	1.18	3.58	5.44	72.3	4.49	C
1547	CO316	11192	1	63	0	1	97	72	166.7	61.5	22.1311	0	5.38	0.68	1.23	3.95	6.44	83.9	6.33	C
1548	CO317	107394	1	50	0	1	125	84	177.7	81.5	25.8097	0	5.19	1.32	1.26	3.55	4.98	72.3	4.12	A
1549	CO318	122987	1	69	1	0	104	68	157.9	55.7	22.3404	0	5.43	1.24	1.53	3.63	5.82	67.3	5.92	A
1550	CO319	42728	1	58	0	1	129	81	169.8	62.4	21.6426	0	4.22	1.05	1.2	2.73	4.85	88.4	5.01	A
1551	CO320	8061	1	59	1	1	129	87	174.4	76.5	25.1518	0	3.9	1.22	1.39	2.32	5.09	80.5	3.93	C
1552	CO321	30490	1	56	0	1	107	73	177.4	74.1	23.5457	0	4.43	0.97	1.28	2.93	4.88	99.6	4.35	C
1553	CO322	78286	2	57	0	0	122	80	162.3	70.2	26.6502	0	4.45	1.81	1.24	2.68	5.4	52.8	5.52	A
1554	CO323	30489	1	54	1	1	116	83	172.5	81.7	27.4564	0	5.14	1.11	0.88	3.81	5.42	93.7	4.91	A
1556	CO325	57600	1	51	0	1	116	85	179	72.8	22.7209	0	4.99	0.53	2.01	3.01	5.58	78	4.41	C
1557	CO326	53555	1	51	1	0	104	76	180.7	82.9	25.3886	0	4.94	1.07	1.35	3.51	5.87	67.5	4.33	A
1558	CO327	123122	1	59	1	0	123	74	169.6	77.1	26.8042	0	3.78	1.1	0.69	2.52	4.54	78	5.31	C
1559	CO328	18438	1	51	0	1	116	79	169.2	70.1	24.486	0	5.42	1.31	1.46	3.64	5.02	87.7	7.07	C
1562	CO331	123153	2	57	0	0	98	60	156.9	55.3	22.4636	0	4.77	1.15	1.66	2.93	5.51	72.9	5.04	C
1565	CO334	122972	1	51	1	1	98	64	167.5	62.3	22.2054	0	4.1	0.95	1.11	2.62	5.57	79.4	4.44	C
1567	CO336	62983	1	51	1	1	112	75	173	66.7	22.2861	0	4.52	1.42	1.34	2.97	5.34	71.8	5.65	C
1568	CO337	122929	1	50	1	1	102	72	180.7	85.9	26.3073	0	5.3	1.51	0.91	3.78	5.57	103.6	7.21	A
1569	CO338	92273	1	54	1	0	120	72	178	77.1	24.334	0	4.25	0.6	1.2	2.92	5.66	82.3	6.39	A
1571	CO340	123370	2	56	0	0	119	66	164.6	54.5	20.1158	0	3.63	1.1	1.1	2.24	5.33	63.3	4.98	A
1574	CO343	122882	1	56	0	1	100	74	178.5	81.5	25.5789	0	4.33	0.51	1.23	3.11	5.66	77.7	5.51	C
1576	CO345	123403	1	63	1	0	116	82	171.8	76.5	25.9188	0	4.19	1.24	1.1	2.75	6.41	104.7	5.35	A
1577	CO346	123384	2	60	0	0	130	85	163.6	66.7	24.9206	0	4.02	0.99	1.55	2.17	5.15	60.5	6.24	C
1578	CO347	123386	2	50	0	1	105	74	161.9	57.3	21.8605	0	4.79	0.81	1.81	2.92	4.79	51.8	4.35	C
1579	CO348	123366	1	50	1	1	98	61	180.9	57	17.418	0	3.43	0.51	1.09	2.23	3.95	74.6	7.09	A
1580	CO349	123388	2	50	0	1	120	73	149.6	56.7	25.3349	0	4.08	1.1	1.16	2.74	5.47	56.6	5.1	C
1581	CO350	15070	1	53	1	1	108	73	171.5	87	29.5795	0	4.79	0.94	1.36	3.09	4.93	77.4	3.39	C
1582	CO351	123385	1	60	1	0	123	78	169	68.8	24.0888	0	5.37	1.4	1.21	3.77	5.47	77.1	5.38	C
1583	CO352	62747	1	57	1	0	105	66	163.1	59.5	22.3671	0	5.36	1.11	1.44	3.67	4.96	86.4	7.59	C
1585	CO354	13218	1	52	1	1	107	64	184.3	74.6	21.9628	0	3.02	0.67	1.28	1.72	5.73	84.7	6.28	A
1586	CO355	59136	1	50	0	1	121	80	177.6	93	29.4847	0	4.49	2.06	0.96	3.02	5.44	84.4	4.62	C
1587	CO356	123495	2	50	0	0	115	78	163.1	55.5	20.8634	0	3.83	2.25	0.92	2.37	4.48	71.8	3.83	C
1588	CO357	123477	1	51	1	1	123	86	173.4	74.2	24.6778	0	3.85	1.11	0.93	2.51	5.68	72.9	3.44	A
1589	CO358	123496	1	52	0	0	120	70	173.8	77	25.4913	0	5.34	1.11	1.34	3.69	5.42	76	4.47	C
1593	CO362	123460	2	68	0	1	86	63	167.2	56.1	20.0674	0	4.49	0.96	1.16	3.26	4.99	67.5	5.18	A
1594	CO363	123399	2	50	0	0	102	68	160.5	65.4	25.388	0	5.62	0.93	1.48	3.75	5.39	65.5	4.21	C
1599	CO368	27855	1	54	1	1	104	72	177.8	72.8	23.0286	0	5.01	1.16	1.33	3.49	5.74	92.9	4.13	A
1600	CO369	8144	1	54	1	1	125	83	176	79.5	25.665	0	4.2	0.91	1.84	2.26	5.13	90.1	4.15	A
1601	CO370	24705	1	53	0	0	107	74	169.9	81.1	28.0953	0	5.28	0.85	1.44	3.67	5.06	66.1	4.04	C
1602	CO371	123501	1	59	1	1	124	84	171.8	77.2	26.156	0	4.18	1.24	0.82	3.01	4.95	67.8	4.94	C
1603	CO372	122458	1	55	0	1	127	88	177.1	68.6	21.8719	0	4.3	1.73	1.22	2.81	5.23	67.5	5.54	C
1604	CO373	123509	1	56	0	1	126	87	166.2	58.4	21.1422	0	5.58	1.15	1.58	3.43	5.27	84	6.35	C
1607	CO376	122646	1	50	0	0	114	79	172.8	72.8	24.3806	0	5.06	1.61	1.06	3.6		80.9	5.03	C
1611	CO380	13809	1	51	1	1	98	69	174.6	64.2	21.0594	0	4.31	0.89	1.21	2.95	4.98	82.7	5.13	C
1612	CO381	123547	2	59	0	1	124	76	162.6	73.8	27.9136	0	4.7	0.73	1.52	3.06	5.42	76	5.56	C
1613	CO382	45896	1	50	0	1	95	58	175.9	69	22.3006	0	5.07	0.75	2.04	2.75	5.23	78.8	4.78	C
1614	CO383	123545	1	55	1	1	118	63	175.4	83	26.9786	0	4.61	1.58	0.86	3.4	4.85	91.37	4.82	C
1616	CO385	123521	1	51	0	1	134	84	165.9	59.5	21.6184	0	5.1	1.56	1.54	3.11	5.02	96.5	5.86	A
1618	CO387	122606	1	50	1	0	101	78	181.4	69.9	21.2424	0	4.75	1.33	1.07	3.38	5.41	97.7	3.8	C
1619	CO388	5761	2	57	0	0	106	64	165.7	60.3	21.962	0	4.94	0.63	1.97	2.9	5.52	85.9	3.84	C
1620	CO389	81360	1	50	1	1	109	67	171.5	86.1	29.2735	0	3.86	1.09	1.22	2.34	5.57	63	3.46	C
1622	CO391	122608	2	53	0	0	121	80	167.5	71.3	25.4132	0	5.42	0.76	1.56	3.61	5.21	57.7	4.03	A
1625	CO394	60073	1	51	0	1	111	77	169.4	71.7	24.9857	0	3.98	1.59	0.82	2.78	5.35	80.8	4.87	C
1626	CO395	123518	1	52	1	1	109	62	176	74.2	23.954	0	3.49	0.83	1.24	2.06	5.08	83.7	4.57	C
1628	CO397	123689	1	56	1	0	103	77	175.8	59.9	19.3816	0	4.87	0.82	1.47	3.33	5.14	81.1	4.23	C
1629	CO398	18942	1	53	0	1	102	67	178.1	70.8	22.3206	0	4.24	0.89	1.94	2.28	5.91	77.7	5.8	C
1630	CO399	67471	1	54	1	1	105	77	172	73	24.6755	0	3.41	1.78	1	2.1	5.27	68.1	4.09	C
1632	CO401	60066	1	50	0	1	114	73	160.8	67	25.9121	0	3.15	0.78	1.41	1.63	5.67	81.3	5.45	C
1633	CO402	14771	1	55	0	1	114	83	172.9	72.4	24.2186	0	5.42	1.97	1.55	3.34	5.33	62.8	4.56	A
1634	CO403	122697	2	51	0	1	99	62	154	45.7	19.2697	0	4.06	0.46	1.88	2.12	5.12	56.7	2.98	C
1636	CO405	84839	1	57	1	1	122	88	182.3	96.8	29.1274	0	4.24	0.83	1.09	3.03	5.37	26.3	5.31	A
1637	CO406	123716	2	52	0	0	113	69	163.5	63.4	23.7167	0	4.92	1.07	1.61	2.94	5.63	57.6	6.82	C
1638	CO407	25429	1	50	0	1	107	80	169.1	73.1	25.5641	0	5.2	0.89	1.83	3.35	5.62	67.8	3.79	C
1639	CO408	123634	1	54	0	0	111	78	172.1	57.5	19.4136	0	4.62	0.58	1.43	2.99	4.86	69.8	3.47	C
1640	CO409	92957	1	51	0	1	127	86	165.6	62.7	22.8637	0	4.9	1.41	1.17	3.36	5.09	98.5	6.46	C
1642	CO411	123734	1	54	0	1	87	64	182.8	84.1	25.1677	0	4.17	1.05	1.48	2.54	4.75	58.5	5.3	C
1643	CO412	16861	2	59	0	0	92	64	161.5	67	25.688	0	5.66	0.78	1.77	3.78	5.51	65.3	4.89	C
1645	CO414	123718	1	66	1	1	123	84	173.3	55.3	18.4131	0	5.48	1.21	1.57	3.87	5.81	76.5	5.63	A
1646	CO415	122410	2	51	0	1	122	73	161.4	59.6	22.8791	0	4.66	1.11	1.24	3.1	5.4	59	5.9	C
1648	CO417	121450	1	54	0	1	118	67	163.4	51.2	19.1763	0	5.19	0.54	2.02	3.05	5.33	73.5	6.63	A
1649	CO418	123773	1	51	0	1	91	66	162.4	57.8	21.9157	0	3.58	0.7	1.01	2.47	4.75	77.4	4.12	C
1650	CO419	65592	1	51	1	0	112	73	169.1	76.5	26.7531	0	4.88	1.13	1.07	3.47	5.77	81.7	5.85	C
1651	CO420	65591	2	51	0	0	109	67	151.9	56.1	24.3135	0	4.63	0.47	1.83	2.71	5.69	63.6	7.95	C
1655	CO424	28717	1	59	0	0	115	72	169.1	61.5	21.5074	0	5.1	0.89	1.87	2.98	4.95	78	4.89	C
1656	CO425	72828	2	51	0	0	105	81	154.5	55.5	23.2507	0	5.46	0.75	1.85	3.52	5.21	62.4	6.08	C
1657	CO426	123215	1	59	0	1	111	65	171.5	65.5	22.2696	0	5.37	0.81	1.69	3.52	4.96	77.5	4.12	A
1658	CO427	123839	1	64	0	1	132	83	173.3	59.5	19.8116	0	5.29	0.7	2.02	3.22	5.17	75.4	4.1	C
1660	CO429	65029	1	62	1	0	110	80	174	65.6	21.6673	0	3.82	1.76	1	2.35	4.69	62.5	3.75	C
1662	CO431	123068	1	52	0	0	123	81	168.6	76.7	26.9824	0	5.33	1.67	1.2	3.63	5.64	69.8	6.39	C
1663	CO432	34585	1	52	0	0	107	64	167.3	64.4	23.0088	0	5.39	0.74	1.81	3.42	5.36	64.4	3.87	C
1664	CO433	104833	1	58	1	1	132	75	168.6	61.1	21.4944	0	4.31	0.89	1.37	2.78	5.06	72.4	5.07	C
1665	CO434	122154	2	56	0	0	93	63	159.8	51.5	20.1676	0	4.37	1.17	1.3	2.82	5.03	69.8	3.27	C
1668	CO437	123915	1	51	1	0	114	75	171	51.6	17.6465	0	4.75	0.68	1.43	3.06	5.2	68.7	6.92	C
1669	CO438	107678	1	50	0	0	92	61	175.4	60.5	19.6651	0	4.02	1.93	1.01	2.38	5.67	83	6.07	C
1670	CO439	1222153	1	56	1	1	111	70	174.4	74.9	24.6257	0	4.41	1.23	1.59	2.55	5.48	94.6	6.3	C
1671	CO440	123930	1	51	0	1	121	79	171.1	87.4	29.8546	0	5.59	1.29	1.34	3.77	5.93	60.8	5.84	C
1675	CO444	123912	1	66	1	0	124	67	176	76.9	24.8257	0	4.45	1.37	1.13	2.84	5.4	90.6	4.24	C
1676	CO445	123922	2	53	0	0	111	73	165.5	76.9	28.0757	0	5.18	0.95	2.5	2.32	4.46	67.5	4.74	A
1677	CO446	123942	1	54	1	1	97	67	172.1	73.8	24.9169	0	4.5	0.85	1.33	2.89	5.32	73.7	4.97	A
1679	CO448	124002	2	63	0	0	126	75	156.3	57.9	23.7007	0	3.96	0.67	1.41	2.45	5.27	50.4	6.51	C
1680	CO449	123977	2	60	0	0	107	71	155.4	56.4	23.3548	0	3.46	0.92	1.06	2.22	5.57	67.8	5.07	C
1681	CO450	124031	2	53	0	0	92	63	160.1	52.4	20.4432	0	4.71	1.84	1.13	2.8	5.16	56.5	3.84	C
1682	CO451	123159	1	53	1	0	101	77	174.5	78.6	25.8126	0	3.13	2.16	0.82	1.71	5	90.2	4.92	A
1683	CO452	18584	1	66	0	0	124	82	159.2	59.5	23.4764	0	4.81	1.11	1.29	3.08	6.01	74.9	5.32	C
1684	CO453	123972	2	55	0	0	96	66	162.1	61.8	23.5192	0	4.06	1.07	1.33	2.49	5.35	50.9	4.85	A
1685	CO454	123971	1	58	0	1	123	72	181.3	65	19.7751	0	5.05	0.7	1.63	3.2	5.28	68.1	4.38	C
1687	CO456	123967	1	54	1	1	101	74	170.6	67.2	23.0893	0	5.51	1.78	1.16	3.76	6.27	69.2	5.08	A
1688	CO457	123959	1	54	0	0	118	88	172.6	70.9	23.7993	0	4.95	1.13	1.07	3.6		68.1	3.7	C
1689	CO458	73639	1	60	0	0	117	82	181.9	77.2	23.332	0	5.36	1.28	1.09	3.78	5.37	80.5	5.51	C
1691	CO460	123165	1	51	0	1	105	68	177.3	77.6	24.6856	0	4.29	1.1	1.22	2.68	4.89	78.2	3.84	C
1692	CO461	62466	2	53	0	0	124	78	156.2	58.8	24.0999	0	3.96	1.06	1.57	2.15	4.75	51.6	4.6	C
1694	CO463	124087	2	57	0	0	118	85	166.3	57.2	20.6829	0	5.06	1.2	1.23	3.4	5.47	62.5	5.6	C
1695	CO464	124083	1	65	0	1	119	72	162.3	56.7	21.5251	0	4.89	1.38	1	3.48	5	76.9	3.81	C
1697	CO466	124109	1	51	1	0	103	66	171.3	69	23.5144	0	3.68	0.99	1.45	3.2	4.96	72	4.83	C
1698	CO467	124186	1	54	0	0	103	81	173.6	77.5	25.7159	0	3.5	2.2	0.96	1.89	5.02	68.7	6.41	A
1699	CO468	123190	2	57	0	0	106	61	160.8	60	23.2049	0	5.48	1.68	1.55	3.46	5.85	60.2	4.07	C
1703	CO472	18435	1	61	1	0	112	78	180	91.2	28.1481	0	5.43	2.05	1.2	3.77	4.96	92.3	5.65	C
1706	CO475	76010	1	52	1	1	127	79	171.5	59.9	20.3657	0	4.71	0.82	1.16	3.35	5.46	64.4	4.52	C
1707	CO476	124203	1	51	1	1	105	75	172.9	80.1	26.7943	0	4.32	1.18	1.54	2.56	5.76	86.4	4.58	C
1708	CO477	124049	2	51	0	0	101	70	159.9	67.3	26.322	0	4.37	0.95	1	3.12	5.36	55.4	4.25	A
1710	CO479	37878	2	50	0	1	121	79	170.2	71.3	24.6133	0	4.84	1.62	1.32	3.1	5.82	64.7	4.97	A
1711	CO480	124233	1	54	0	1	129	80	172.5	71.5	24.0286	0	4.58	0.86	1.34	3.09	6.22	62.8	4.93	A
1712	CO481	124139	1	51	1	1	108	70	177	72.6	23.1734	0	4.57	1.1	1.71	2.51	5.44	63	5.45	C
1713	CO482	124247	2	53	0	0	124	86	168.8	60	21.0575	0	4.68	0.78	1.55	2.99	5.87	81.3	5.98	C
1714	CO483	124221	2	54	0	1	118	76	173.4	75.4	25.0769	0	5.07	1.95	1.08	3.46	5.15	63.3	5.65	C
1715	CO484	49736	1	60	0	0	116	80	170.8	75.5	25.8804	0	4.56	0.55	1.37	3.06	5.52	74.1	4.37	C
1717	CO486	124242	1	50	0	1	102	75	183.6	81.5	24.1775	0	4.42	1.89	0.96	2.91	5.24	82.7	4.21	C
1718	CO487	123267	1	57	1	1	105	81	176	79	25.5036	0	4.27	1.32	1.55	2.72	5.23	70.3	6.08	A
1719	CO488	124216	1	60	1	1	118	80	174.3	73.7	24.259	0	4.13	0.84	0.93	3.03	6.31	68.1	4.86	A
1720	CO489	124288	1	52	0	1	95	61	165.6	71.8	26.1821	0	4.64	1.38	1.12	3.14	4.75	63.3	5.13	A
1721	CO490	124264	1	67	0	1	109	68	164.8	49.8	18.3364	0	5.05	0.4	1.6	3.37	5.17	77.2	6.46	C
1722	CO491	124155	2	58	0	0	97	61	150	44.1	19.6	0	4.93	0.94	1.44	3.32	4.95	55.9	5.08	C
1723	CO492	19587	1	61	1	1	109	73	174.9	65.6	21.4449	0	5.2	2.2	1.59	3.14	5.46	70.1	3.79	A
1726	CO495	124156	1	60	1	0	116	82	174.6	80.9	26.5375	0	3.95	1.42	0.87	2.8	5.78	79.6	3.79	A
1728	CO497	124208	1	55	0	1	121	82	177.1	78.3	24.9646	0	5.43	1.01	1.27	3.71	5.48	74.9	7	C
1729	CO498	20744	2	58	0	0	119	78	154.2	65.6	27.5889	0	4.61	1.61	1.17	3	5.82	47.7	4.01	C
1730	CO499	22774	1	54	1	1	101	73	183.1	81	24.1606	0	4.3	0.58	1.28	2.73	5.36	77.1	4.78	C
1731	CO500	123943	1	51	0	1	116	87	156.9	65.3	26.5257	0	4.78	1.45	1.46	3.06	5.57	72.4	5.71	C
1732	CO501	124449	2	52	0	0	102	75	152.1	49.7	21.4831	0	4.82	0.58	1.92	2.85	5.59	65.5	3.84	C
1734	CO503	18433	2	51	0	0	104	70	156.3	61.4	25.1334	0	5.13	1.14	1.72	3.19	5.57	51.8	3.15	C
1735	CO504	124378	2	60	0	0	125	75	151.1	57.2	25.0534	0	4.89	1.38	1.58	3.22	5.2	60.5	4.69	C
1737	CO506	76298	2	54	0	0	121	81	165.8	76.4	27.7923	0	5.65	1.94	1.21	3.83	6.48	58	6.26	C
1738	CO507	18436	1	63	1	1	101	67	174.3	70	23.0411	0	4.45	1.77	1.05	2.99	5.57	84.8	4.31	C
1739	CO508	49503	1	68	0	0	107	71	170.7	67.1	23.028	0	5.37	1.88	1.12	3.58	5.02	84.1	4.89	A
1741	CO510	124438	1	63	1	1	106	72	167.2	77.7	27.7938	0	4.23	1.08	0.85	3	5.2	114.5	7.98	C
1742	CO511	124448	1	55	1	1	102	73	168.9	76.4	26.7814	0	4.35	1.1	0.97	3.12	4.63	70.4	4.69	C
1744	CO513	124600	2	61	0	0	114	73	154.1	37.6	15.8337	0	4.1	0.66	2.06	1.91	5.17	48.5	4.07	C
1745	CO514	124599	1	50	1	1	96	65	172.8	77.2	25.8541	0	4.58	2.07	0.89	3.14	5.54	98.2	5.11	A
1746	CO515	124532	1	54	0	1	127	75	173.7	91.7	30.3927	0	5.63	1.91	1.21	3.85	6.34	66.7	3.98	C
1747	CO516	18125	1	53	0	1	104	62	185.5	80.2	23.307	0	4.28	1.6	1.08	2.74	5.15	85.4	4.39	C
1749	CO518	124489	1	56	0	1	109	71	168.3	70.2	24.7839	0	4.52	0.82	1.11	2.71	5.9	85.4	4.96	C
1752	CO521	123770	1	56	0	1	110	81	175.6	56	18.161	0	4.82	1.21	1.8	3.05	5.15	81.9	4.51	C
1753	CO522	124678	1	51	1	0	117	78	166.5	60.9	21.9679	0	5.23	1.28	1.13	3.73	5.7	45.7	5.84	A
1754	CO523	62384	1	61	0	1	115	71	167.4	64.8	23.1241	0	4.81	0.75	1.54	3.21	5.52	58.4	5.37	A
1757	CO526	89098	1	50	1	1	121	86	172	80	27.0416	0	4.41	0.71	1.18	3.02	4.83	63.8	4.21	C
1759	CO528	124708	2	57	0	0	123	75	161.1	67.7	26.0854	0	3.93	0.64	1.73	2.05	5.33	56.7	5.59	C
1760	CO529	89167	1	53	1	0	115	78	173.6	66.4	22.0327	0	4.22	1.61	1.26	2.58	5.42	85.7	6.51	C
1761	CO530	89159	1	50	1	1	99	56	167.7	66.7	23.717	0	4.26	1.1	1.32	2.62	5.35	59	4.47	C
1762	CO531	38041	1	57	1	0	112	81	174.2	69.4	22.8698	0	5.26	1.51	1.16	3.57	5.42	75.4	3.99	C
1764	CO533	123858	1	53	0	1	121	86	180.6	87.1	26.7044	0	4.53	1.09	1.3	2.92	6.06	70.6	3.91	C
1765	CO534	92073	2	54	0	0	109	72	158.7	58.1	23.0687	0	4.18	0.69	1.94	2.14	5.64	54.6	3.61	C
1767	CO536	89156	1	54	1	0	108	70	165.4	53.2	19.4465	0	3.82	0.84	1.09	2.57	5.41	70.4	5.79	C
1768	CO537	124611	1	54	1	1	117	81	174	79.9	26.3905	0	3.18	1.19	1.12	1.86	5.24	86.8	5.22	C
1769	CO538	123995	1	50	1	0	106	75	168.1	79.3	28.0632	0	4.26	1.18	1.02	2.89	5.19	83.1	5.5	C
1770	CO539	18577	1	54	0	1	101	70	172.4	65.8	22.1387	0	4.97	1.09	1.5	3.22	4.86	75.7	5.87	A
1771	CO540	124749	1	55	0	0	111	76	172.7	66	22.1289	0	4.59	1.13	1.21	3.19	5.48	76.9	5.58	C
1772	CO541	124193	1	50	1	1	114	83	165.3	63.8	23.3494	0	4.79	1.15	1.37	3.12	4.87	99.9	6.37	C
1776	CO545	28716	1	56	0	1	129	80	177.8	79.7	25.2113	0	3.95	0.63	1.16	2.58	5.17	78.2	7.97	C
1777	CO546	61438	1	52	1	1	123	80	172.9	78.9	26.3929	0	4.49	1.82	0.93	2.96	5.5	70.9	5.82	C
1778	CO547	89087	1	56	1	1	115	80	164	62.5	23.2377	0	4.9	1.59	1.56	3.12	5.65	64.7	4.11	A
1779	CO548	89474	1	53	0	1	113	78	165.2	68.2	24.9899	0	5.11	0.96	1.62	3.31	5.67	81.4	3.55	C
1781	CO550	124795	1	51	0	1	116	84	169.6	80	27.8124	0	4.75	1.06	1.55	2.95	5.48	88.9	5	C
1782	CO551	90988	1	52	0	1	119	81	181.7	90.4	27.3816	0	4.64	0.89	1.35	3.02	4.81	92.3	5.06	C
1783	CO552	89614	1	50	1	1	106	68	174.9	84.7	27.6888	0	3.74	0.86	1	2.42	6.17	73.2	7.18	C
1784	CO553	89598	1	55	1	1	110	81	171	60.6	20.7243	0	3.81	1.52	1.05	2.16	6.05	71.5	3.64	C
1785	CO554	124891	1	55	0	1	122	86	176.4	81.8	26.2879	0	5.17	0.72	1.47	3.43	5.35	76	5.08	C
1786	CO555	89611	1	55	0	1	124	82	164.3	77.8	28.8207	0	4.66	1.55	1.36	3.04	6.38	70.1	6.13	C
1787	CO556	89482	1	53	1	0	122	88	176	74.2	23.954	0	4.53	1.28	1.02	3.14	5.28	92.3	6.61	A
1789	CO558	89587	1	53	0	0	97	68	180.9	83.3	25.4547	0	3.9	1.27	1.19	2.35	5.64	92.5	4.84	C
1791	CO560	124664	1	53	1	1	103	63	172.8	71.2	23.8447	0	3.14	0.93	1.11	2.08	5.12	64.4	4.96	C
1792	CO561	124892	1	50	0	1	98	61	171.1	74.1	25.3115	0	4.2	1.25	1.02	2.79	5.63	78.3	3.89	C
1795	CO564	124895	1	50	0	1	129	85	170.2	79.7	27.5131	0	4.53	0.95	1.3	2.98	5.75	68.1	4.04	C
1797	CO566	124966	1	57	0	0	108	72	167.7	83.8	29.7974	0	5.39	1.51	1.38	3.46	5.38	71.2	4.65	A
1800	CO569	89487	1	58	0	1	112	75	169.6	74.6	25.9351	0	4.34	1.44	1.48	2.49	5.69	82.2	6.96	A
1801	CO570	124629	1	52	0	1	120	87	174	82.1	27.1172	0	4.74	1.81	1.52	2.74	5.33	90.9	5.83	C
1802	CO571	78413	1	59	0	0	96	73	166.6	66	23.779	0	4.08	0.86	1.1	2.66	5.11	68.7	5.46	C
1803	CO572	124913	2	58	0	0	102	70	160.3	59	22.9607	0	4.81	1.07	1.32	3.16	4.95	57.9	3.64	A
1804	CO573	89561	1	53	1	1	114	80	182.1	85.6	25.8139	0	5.46	1.58	1.04	3.87	4.98	92.2	4.24	A
1805	CO574	124963	1	50	1	1	108	75	176	78.2	25.2454	0	4.37	1.08	1.25	2.66	7.55	88.2	4.6	A
1806	CO575	89453	1	54	1	1	104	66	166.7	61.1	21.9872	0	4.89	1.98	1.2	3.1	5.55	93.9	3.77	A
1807	CO576	89454	1	59	0	1	118	63	162.4	50.8	19.2616	0	3.95	0.59	1.52	2.36	5.36	66.7	3.47	C
1808	CO577	89490	1	55	0	1	104	67	173.8	59.6	19.7309	0	4.44	0.6	1.76	2.55	4.63	72.9	6.51	C
1811	CO580	125103	1	68	1	1	117	82	168.1	58	20.5254	0	5.59	0.74	2	3.41	4.58	60.2	6.72	A
1812	CO581	124992	1	50	1	1	105	68	170.4	88.1	30.3415	0	4	2.05	0.83	2.62	5.16	71.1	7.03	C
1813	CO582	124814	1	58	0	1	114	81	173.8	74.4	24.6305	0	4.72	1.74	1.18	2.94	6.16	79.1	4.86	A
1814	CO583	124712	1	51	1	1	96	62	169.6	55.3	19.2253	0	4.47	1.3	1.22	2.8	5.17	100.2	4.11	C
1815	CO584	58202	1	51	1	1	103	70	174.1	62.9	20.7517	0	4.27	0.6	1.06	3.03	4.73	76.6	4.17	C
1816	CO585	58204	1	51	0	1	100	76	177.3	69.9	22.2362	0	3.72	2.03	0.93	2.24	5.26	81.6	4.3	C
1817	CO586	125133	2	57	0	0	112	65	162	60.8	23.1672	0	4.58	1.64	0.98	3.06	5.19	60.5	5.14	C
1818	CO587	125016	1	50	1	0	111	69	172.7	54.9	18.4072	0	4.52	0.95	1.54	2.84	5.32	76	4.67	A
1819	CO588	124747	1	52	1	1	126	85	169.9	67.4	23.3493	0	5.29	0.94	1.81	3.19	5.2	77.7	3.36	A
1820	CO589	125194	2	57	0	0	116	85	161.7	64.8	24.7831	0	5.3	1.09	1.63	3.35	4.86	76.5	5.04	C
1821	CO590	32137	1	60	1	0	103	75	172.6	59	19.8048	0	4.92	0.84	1.87	2.92	4.69	94	5.11	C
1824	CO593	124485	1	53	1	0	101	67	179.9	63	19.4661	0	3.93	0.8	1.23	2.58	5.11	77.7	5	C
1825	CO594	89484	1	53	1	1	108	74	172.6	74.6	25.0413	0	4.18	1.24	1.06	2.74	5.22	76.5	4.89	C
1826	CO595	66184	2	57	0	0	114	71	164.8	53.1	19.5515	0	5.23	0.82	1.79	3.26	5.08	67.5	4.82	C
1828	CO597	26195	1	52	0	1	126	74	175	68.9	22.498	0	5.13	1.09	2.08	2.87	5.57	81.3	4.33	C
1829	CO598	125262	1	69	0	1	125	80	170.3	77.2	26.6188	0	4.23	1.24	1.08	2.76	5.76	58.5	4.3	C
1830	CO599	90735	1	51	1	1	100	67	185.8	74.1	21.4648	0	4.13	0.86	1.22	2.67	5.42	83.1	3.84	C
1831	CO600	122088	2	54	0	0	107	82	167.6	64.2	22.8553	0	4.83	1.09	1.13	3.41	5.44	70.6	5.67	C
1833	CO602	125249	2	61	0	0	115	65	165.8	70.2	25.5369	0	5.65	1.62	1.3	3.7	5.8	55.7	4.88	C
1834	CO603	125187	1	53	0	1	123	77	166.7	69.5	25.01	0	3.64	0.78	1.45	2.13	5.9	72.9	5.88	C
1835	CO604	125259	1	50	0	1	110	77	174.2	87.1	28.7026	0	5.1	1.58	1.31	3.32	5.82	69.8	5.77	A
1837	CO606	15517	1	52	1	1	121	75	176	75.7	24.4383	0	3.45	1.09	1.11	2	6.72	68.1	4.29	A
1838	CO607	81439	1	51	0	1	102	70	173.3	71.9	23.9404	0	3.54	1.57	0.75	2.41	5.29	87.7	4.55	C
1839	CO608	125330	1	51	1	1	103	70	168.7	64.4	22.6285	0	4.22	0.96	1.04	2.79	5.16	85.8	6.07	A
1840	CO609	33902	2	60	0	0	122	74	149	49.1	22.1161	0	4.36	0.73	1.5	2.74	4.77	59.9	4.76	A
1841	CO610	125358	2	50	0	0	112	80	162.8	64	24.1474	0	3.59	0.66	0.98	2.6	5.4	55.3	6.69	C
1842	CO611	5407	1	60	1	1	119	79	173	71.9	24.0235	0	4.67	0.8	1.23	3.15	5.17	77.7	5.04	A
1843	CO612	125341	1	56	1	1	117	80	168.1	61.7	21.8348	0	4.33	1.35	1.19	2.94	5.36	77.7	5.95	C
1844	CO613	125237	1	63	0	1	114	74	173.6	68.9	22.8623	0	4.76	0.9	1.49	2.98	5.78	89.2	5.93	C
1845	CO614	5331	2	61	0	0	99	67	166.9	56.6	20.3191	0	5.2	0.85	1.29	3.95	5.14	56.3	4.55	C
1846	CO615	124150	1	72	0	1	112	85	163.8	75.1	27.9906	0	5.21	2.19	1.19	3.37	5.7	66.1	4.98	C
1850	CO619	125374	1	52	1	1	106	76	164.6	83	30.635	0	5.39	1.16	0.99	3.92	5.44	89.5	6.1	A
1854	CO623	35593	1	59	0	0	119	78	163.3	61.9	23.2123	0	3.89	0.98	1.51	2.08	5.22	65	4.77	A
1855	CO624	27870	2	50	0	0	99	61	166.2	55.4	20.0562	0	4.05	1.57	1.37	2.38	5.45	53.2	3.48	C
1856	CO625	66819	1	50	1	1	121	77	176.4	80.5	25.8701	0	4.56	1.66	1.29	2.83	5.37	80	4.96	C
1857	CO626	71231	1	51	0	1	126	87	176.7	77.5	24.8215	0	4.91	1.01	1.25	3.45	5.25	99.1	7.15	C
1858	CO627	125027	2	59	0	0	98	55	149.2	39.2	17.6096	0	3.96	1.36	1.42	2.16	4.96	73.2	4.79	C
1859	CO628	71230	2	50	0	0	117	81	163	60.5	22.7709	0	4.56	1	1.09	2.04	5.27	51.5	3.59	C
1860	CO629	125508	2	50	0	0	103	66	162.3	63.9	24.2585	0	4.92	1.2	1.27	3.17	5.27	58.5	6.21	C
1861	CO630	43860	1	58	0	1	106	69	172.3	80.3	27.0486	0	4.09	1.83	1.1	2.55	5.81	94.2	7.51	C
1862	CO631	125521	2	65	0	0	122	69	161.4	63.5	24.3762	0	3.83	0.89	0.99	2.58	6.08	73.7	6.19	C
1864	CO633	125517	1	50	1	1	108	77	171.2	72.3	24.6678	0	4.7	1.67	1.31	3.05	5.14	75.4	5.68	C
1865	CO634	125510	1	53	1	1	103	76	167.4	69.8	24.9083	0	4.44	0.76	1.32	2.88	4.62	76.8	6.23	C
1868	CO637	125644	2	57	0	0	115	85	170.5	57.5	19.7797	0	4.44	0.8	1.76	2.75	5.27	68.9	2.7	C
1869	CO638	124650	1	59	0	0	113	76	185.7	89.5	25.9537	0	5.18	2.13	1.04	3.4	5.38	73.7	4.96	C
1870	CO639	125635	2	62	0	0	104	69	160	64.2	25.0781	0	3.57	0.56	1.52	1.82	5.17	61.6	4.36	C
1871	CO640	22775	1	52	0	1	96	60	175.6	56.9	18.4528	0	5.15	1.32	2.01	2.89	5.46	83.7	4.39	C
1872	CO641	125559	1	53	0	1	105	69	172.7	81.8	27.4264	0	3.59	0.86	1.03	2.27	6.14	76.3	6.86	C
1873	CO642	57063	1	56	1	0	119	74	165.6	61.7	22.4991	0	4.38	1.07	1.03	3.08	5.31	70.9	4.9	C
1874	CO643	125614	2	50	0	0	100	67	160.2	61.6	24.0025	0	5.15	1.06	1.39	3.53	5.4	60.2	3.18	C
1875	CO644	6964	1	50	0	0	113	79	169	74.8	26.1896	0	5.37	1.15	1.15	3.95	5.74	77.7	4.61	C
1876	CO645	124609	1	54	0	1	112	77	176	79.9	25.7942	0	5.47	1.76	1.17	3.66	6.41	75.7	5.12	C
1877	CO646	125547	1	58	1	1	127	77	165	68.9	25.3076	0	5.51	1.69	1.57	3.53	5.65	73.8	4.72	A
1878	CO647	125625	1	66	1	0	130	60	162.9	73.7	27.7732	0	3.45	1.81	1.03	1.83	5.73	75.1	5.58	A
1880	CO649	125665	1	57	0	1	120	84	169	60	21.0077	0	4.49	0.75	1.77	2.53	5.57	76.8	5.43	C
1881	CO650	125764	1	64	1	0	133	72	172.2	69.8	23.5391	0	2.75	1.14	1.4	3.93	5.53	80.2	5.59	C
1882	CO651	125768	1	58	0	0	119	66	167.7	54.7	19.4501	0	3.47	0.45	1.38	2.07	5.67	60.5	6.07	A
1883	CO652	39263	1	50	1	1	99	71	175.8	93.7	30.3181	0	4.66	1.12	1.01	3.37	5.33	68.1	4.18	A
1884	CO653	125723	1	71	0	0	113	65	171.5	57.3	19.4817	0	4.38	0.93	1.37	2.92	4.98	79.1	6.65	A
1885	CO654	125759	2	50	0	0	127	81	168	62	21.9671	0	4.79	1.06	1.74	2.7	4.61	64.4	3.25	C
1886	CO655	125721	1	62	1	1	124	72	173.3	73	24.3067	0	5.27	1.11	1.2	3.79	5.43	89.8	5.16	A
1887	CO656	125149	1	50	1	1	117	77	168.6	73.3	25.7863	0	4.48	1.77	1.02	3.17	5.47	70.4	4.49	C
1888	CO657	57787	1	50	1	1	110	77	169	64.7	22.6533	0	4.78	1.82	1.09	3.27	5.42	64.7	4.46	C
1889	CO658	125729	1	51	0	1	108	77	171.3	67.8	23.1055	0	4.2	0.88	1.48	2.42	5.61	78.8	3.73	A
1891	CO660	125097	1	50	0	1	90	72	172.6	71.5	24.0007	0	3.67	1.02	0.76	2.62	5.18	93.7	4.14	C
1892	CO661	95830	1	58	0	1	112	86	174.5	72.8	23.9078	0	4.77	1.17	1.13	3.18	5.27	81.9	4.86	C
1893	CO662	95810	1	56	0	1	110	82	179.4	72.1	22.4022	0	3.47	1.62	1.28	1.94	5.31	70.6	3.37	A
1894	CO663	125581	1	55	0	1	102	75	169.9	65.3	22.6218	0	5.1	1.09	1.27	3.51	5.55	103.3	6.83	C
1895	CO664	125800	1	55	0	1	103	73	169.1	65.6	22.9412	0	5.13	0.73	1.71	3.33	5.07	66.1	6.56	C
1896	CO665	125069	1	53	0	0	129	77	172.9	63.7	21.3083	0	5.22	1.04	1.38	3.53	4.82	99.6	4.57	C
1897	CO666	125811	1	50	0	0	107	75	177.9	86	27.1736	0	5.26	1.48	0.88	3.88	5.17	66.1	3.89	C
1898	CO667	95803	1	51	0	0	108	65	170.5	63	21.6716	0	4.29	0.95	1.09	2.93	4.82	74.9	4.96	C
1900	CO669	95790	1	51	0	1	112	79	170.1	82.2	28.4095	0	4.03	0.87	0.99	2.86	6.11	75.2	7.56	A
1901	CO670	125098	1	56	0	1	92	62	158.9	64.5	25.5454	0	4.69	1.26	1.17	3.23	5.34	80.3	4.27	C
1902	CO671	95843	1	53	0	1	130	86	177.4	78.5	24.9438	0	3.19	1.53	0.95	1.72	5.11	91.4	3.86	C
1904	CO673	126116	2	54	0	0	109	69	164.9	68.8	25.3015	0	5.53	1.4	1.81	3.38	4.89	62.2	4.78	C
1906	CO675	126002	2	57	0	0	95	60	165	59.8	21.9651	0	4.73	0.53	2.77	1.9	5.5	43.1	4.14	C
1907	CO676	126131	2	55	0	0	116	71	157.4	57.9	23.3706	0	5.43	0.84	1.98	3.32	5.23	44.7	5.01	A
1908	CO677	126118	2	61	0	0	110	80	165.2	69.4	25.4296	0	5.65	1.71	1.47	3.72	6.04	62.8	6.06	C
1909	CO678	32271	1	59	1	1	117	79	172.2	54.1	18.2445	0	4.38	0.9	1.46	2.69	5.56	70.9	5.13	C
1910	CO679	126130	1	56	1	1	91	61	177.9	87.2	27.5527	0	5.31	1.23	1.34	3.02	5.23	72.3	4.46	A
1911	CO680	126133	2	50	1	1	113	81	162.8	69.6	26.2603	0	3.98	1.44	0.97	2.51	5.92	19.3	4.08	A
1912	CO681	125229	1	50	0	1	119	87	174.5	85.6	28.1114	0	4.15	1.15	1.05	2.6	5.46	81.9	6.91	A
1914	CO683	126288	2	50	0	0	113	73	171.5	66.6	22.6436	0	4.83	0.57	2.17	2.46	5.37	49.1	4.25	C
1918	CO687	125363	1	51	1	1	126	84	170.7	75.3	25.8421	0	4.71	1.43	1.46	2.85	5.6	90.1	4.74	C
1919	CO688	126254	1	53	0	0	104	79	171.5	72.6	24.6836	0	4.91	0.95	1.18	3.46	5.53	81.4	6.63	C
1920	CO689	126232	2	50	0	1	106	70	165.9	69.6	25.2881	0	4.77	2.1	1.17	3.04	5.02	77.7	3.23	C
1921	CO690	126148	1	50	1	1	109	70	165.5	56.1	20.4817	0	3.87	0.81	1.81	1.84	4.9	74.9	3.98	A
1925	CO694	126119	2	50	0	0	93	66	147.4	47.6	21.9085	0	3.51	1.72	1.2	2.03	4.64	44	3.61	C
1928	CO697	126143	1	51	0	0	114	83	182.6	82.8	24.833	0	4.36	2.02	0.71	2.97	5.14	92.6	4.9	A
1929	CO698	49820	1	60	0	0	117	77	184.7	85.3	25.0043	0	4.54	1.17	1.37	2.84	5.02	88.1	3.34	C
1930	CO699	46265	1	63	1	1	112	77	156.6	51.8	21.1225	0	4.24	0.79	1.33	2.72	4.98	56.7	4.24	A
1931	CO700	126287	1	50	1	0	98	64	169.1	60.1	21.0178	0	3.79	0.59	2.1	1.66	6.16	74.6	6.4	A
1932	CO701	126272	2	50	0	0	109	72	156.6	57.7	23.5284	0	5.22	1.34	1.28	3.58	6.12	55.7	3.69	C
1935	CO704	34517	1	55	1	1	124	87	167.7	75.9	26.9883	0	2.64	1.1	0.79	1.63	5.2	87.8	3.6	C
1936	CO705	36748	1	56	1	1	102	65	173.4	64.8	21.5515	0	5.26	1	1.28	3.48	5.48	84	4.54	A
1937	CO706	78889	1	52	0	0	103	72	163	60.3	22.6956	0	2.7	0.31	0.92	1.65	4.58	78.5	5.98	A
1938	CO707	125933	1	52	1	1	117	82	172.8	67.6	22.6391	0	4.44	1.91	1.18	2.67	4.99	90.6	4.1	C
1939	CO708	125841	2	51	0	0	113	73	162.2	55.6	21.1336	0	4.85	1.04	1.52	3.21	4.83	65.3	4.23	C
1941	CO710	126343	1	50	1	0	131	77	169.6	56.2	19.5382	0	5.32	1.05	2.1	3.06	5.6	77.7	4.93	C
1944	CO713	126237	2	50	0	0	108	73	157	47	19.0677	0	4.99	0.51	1.89	2.96	5.03	47.6	3.59	A
1945	CO714	126329	1	60	0	1	125	83	165.7	76.3	27.7894	0	5.07	1.72	1.33	3.31	5.23	90.1	6.13	A
1947	CO716	90442	2	50	0	0	119	61	160.3	59.4	23.1164	0	4.99	1.02	1.73	2.91	4.77	53.5	3.76	C
1949	CO718	94900	1	58	1	1	125	80	169.1	75.9	26.5433	0	4.64	1.77	1.25	2.92	5.56	75.1	6.48	C
1953	CO722	126415	2	51	0	0	117	67	158.2	61.3	24.4933	0	4.51	1.78	1.57	2.56	4.86	58.4	3.43	A
1954	CO723	125530	2	60	0	0	94	62	165.2	66.1	24.2204	0	5.44	0.62	2.69	2.76	4.75	54.9	3.85	C
1955	CO724	126413	2	50	0	0	123	81	158.4	43.5	17.3372	0	4.72	0.53	2.13	2.43	5.35	64.4	5.88	A
1956	CO725	95796	1	58	0	1	108	79	168.6	64	22.5146	0	5.48	1.6	1.56	3.46	5.26	81.7	5.78	C
1959	CO728	95793	1	50	1	1	103	78	174.1	71.3	23.523	0	4.57	1.07	1.31	2.88	5.08	83.9	5.89	C
1960	CO729	44113	2	52	0	1	104	79	171	72	24.623	0	4.43	1.2	1.27	2.82	5.01	77.4	4.41	A
1961	CO730	18350	1	51	1	0	87	66	187.4	68.2	19.4198	0	5.03	0.79	1.22	3.5	4.7	91.9	5.94	C
1965	CO734	81405	1	50	1	1	100	72	159.7	63.2	24.7803	0	4.67	1.45	1.33	2.97	5.38	80.9	4.23	C
1967	CO736	55269	1	51	0	1	119	86	170.9	78	26.7061	0	4.19	1.36	1.37	2.55	5.27	79.7	4.65	C
1969	CO738	59280	1	51	1	1	103	86	168	68	24.093	0	3.05	0.81	1.05	1.75	5.33	71.2	5.12	A
1970	CO739	126447	2	58	0	0	102	65	159.7	54.5	21.3691	0	4.1	1.23	1.24	2.67	5.11	57.2	4.33	A
1971	CO740	126547	2	50	0	0	89	60	157.8	61.2	24.5775	0	4.46	0.97	1.32	2.92	5.09	52.3	2.5	A
1973	CO742	84763	2	59	0	0	110	71	158	64	25.6369	0	3.94	1.23	1.22	2.41	5.7	68.1	4.78	C
1974	CO743	84764	1	58	1	1	127	87	174.1	72.8	24.0178	0	5.41	1.93	0.81	3.97	4.42	78.6	6.01	C
1975	CO744	126643	1	67	1	1	117	72	168.2	67.4	23.8236	0	3.99	1.15	1.26	2.35	6.51	91.1	5.21	C
1976	CO745	126768	2	53	0	0	122	76	166.5	68.8	24.8176	0	5.04	0.96	1.53	3.43	5.4	55.3	4.6	C
1977	CO746	91654	1	51	0	1	105	66	175	69.8	22.7918	0	4.2	1.54		2.46	5.27	76	4.27	C
1979	CO748	126702	2	53	0	0	115	79	151	54.5	23.9025	0	4.99	1.65	1.5	3.05	5.5	74.3	6.46	A
1985	CO754	45449	1	53	0	1	122	80	176	72.8	23.5021	0	4.2	0.45	1.54	2.66	5.15	78.3	3.79	C
1986	CO755	125929	1	57	1	1	104	71	168.2	74.8	26.4393	0	4.31	1.43	1.19	2.67	5.3	77.2	4.23	C
1988	CO757	126813	2	58	0	0	109	77	161.4	58.4	22.4185	0	5.41	1.14	1.81	3.42		143.3	10.38	A
1989	CO758	126852	2	50	0	0	113	81	154.8	57	23.7866	0	4.37	1.26	1.05	3.08	5.53	64.3	4.78	C
1990	CO759	126780	1	51	0	0	93	60	171.3	61.2	20.8563	0	3.4	1.52	0.88	2.1	5.64	72.1	6.26	A
1993	CO762	126781	1	50	1	1	100	78	178.1	67.9	21.4063	0	4.02	0.93	1.16	2.49	5.32	75.2	3.98	C
1995	CO764	126879	2	56	0	0	107	69	165.9	58.9	21.4004	0	4.14	1.19	1.3	2.51	5.55	56	4.77	C
1996	CO765	126799	2	54	0	0	115	82	148.1	52.4	23.8903	0	5.19	0.92	1.23	3.77	5.23	69.7	6.86	C
1999	CO768	4647	2	62	0	0	119	67	165.6	52.3	19.0713	0	5.48	0.75	1.82	3.59	5	62.7	3.67	C
2001	CO770	126817	1	55	1	1	110	84	163.3	64.3	24.1123	0	4.28	2.05	0.71	2.95	5.7	80.3	7.69	A
2002	CO771	13598	1	51	0	1	99	68	173.8	68.3	22.6111	0	4.03	1.25	1.2	2.38	5.28	86.3	5.01	C
2005	CO774	126836	1	54	1	1	122	86	170.7	70.9	24.3321	0	4.29	1.2	1.02	3.01	6.05	90.6	6.57	A
2006	CO775	126892	2	65	0	0	无	无	166.1	60.9	22.0738	0	4.87	0.89	1.37	3.24	5.2	60.2	4.57	A
2007	CO776	126932	2	51	0	0	107	73	165.4	68.5	25.0391	0	4.88	1.4	1.09	3.37	5.33	57.9	3.88	C
2008	CO777	127017	1	56	1	1	94	60	185.3	66.5	19.3674	0	4.43	1.13	1.41	2.78	4.47	86.3	6.28	A
2009	CO778	126786	2	50	0	0	101	62	158.9	69.3	27.4464	0	5.21	0.79	1.5	3.49	4.78	66.1	5.15	C
2010	CO779	127037	1	50	0	1	129	86	173.6	82.5	27.375	0	5.18	0.82	1.29	3.81	5.32	73.5	5.27	A
2011	CO780	126787	1	53	1	1	121	85	169.3	74.2	25.8875	0	4.8	0.72	1.14	3.46	5.1	84.8	5.26	A
2012	CO781	127027	2	63	0	0	99	60	160.2	45.3	17.6512	0	4.88	1.09	2.17	2.55	5.08	68.9	5.42	C
2014	CO783	125961	2	50	0	0	104	66	172	63.9	21.5995	0	5.52	0.89	1.91	3.28	6.19	58.7	3.97	C
2017	CO786	126295	1	50	1	1	117	84	169.1	67.7	23.6756	0	4.48	0.82	1.23	3.04	6.05	62.7	7.43	A
2018	CO787	83762	2	59	0	0	114	78	159.3	61.7	24.3138	0	5.09	2.02	1.21	3.52	5.74	60	3.54	C
2020	CO789	125960	1	51	0	0	105	71	181.4	71.7	21.7894	0	5.07	0.73	2.04	2.66	5.1	96.8	3.32	A
2021	CO790	127170	1	51	1	1	102	63	174.3	80.6	26.5302	0	4.53	1.43	1.32	2.88	5.59	84.3	3.65	A
2022	CO791	126995	1	56	1	1	122	70	162.4	63.1	23.9253	0	4.31	1.14	0.95	3.06	5.3	64.4	5.92	C
2023	CO792	127132	1	50	0	1	104	69	176	83.9	27.0855	0	4.21	1.24	0.68	3	5.39	73.2	7.59	C
2024	CO793	127144	2	57	0	0	119	81	165.4	63.8	23.3211	0	3.88	0.65	1.56	2.16	5.45	68.4	3.23	C
2026	CO795	127238	1	58	0	0	97	60	171.7	52.8	17.9099	0	5.14	0.59	1.39	3.53	5.75	75.2	7.62	C
2027	CO796	127320	1	54	0	1	120	81	169.6	82.2	28.5772	0	5.3	1.05	1.41	3.63	6.31	77.5	5.48	C
2030	CO799	126893	1	70	0	1	112	69	171.5	78.3	26.6216	0	3.77	1.3	1.24	2.23	5.87	79.7	5.56	C
2032	CO801	127219	1	55	0	1	123	78	178.1	70.8	22.3206	0	3.97	1.17	1.37	2.31	5.13	76.3	4.59	C
2033	CO802	36221	1	54	1	0	117	78	158.8	62.4	24.7448	0	2.51	0.99	1.08	1.25	5.11	88.2	7.76	C
2036	CO805	127287	1	50	0	1	111	74	168.3	63.3	22.3478	0	3.59	1.8	1.18	2.05	5.08	83.1	4.34	C
2037	CO806	127216	1	50	1	0	128	84	172.8	63.1	21.1321	0	4.36	1.05	1.29	2.82	4.82	73.5	6.43	A
2038	CO807	127229	1	54	1	1	127	87	170.1	79.1	27.3381	0	4.2	1.59	1.25	2.47	5.81	77.5	4.51	A
2040	CO809	126599	2	56	0	0	131	87	164.1	75.5	28.0369	0	5.42	0.8	1.47	3.68	5.32	54.5	5.42	A
2041	CO810	127269	1	53	0	1	117	60	176.4	71.7	23.0421	0	4.52	0.66	1.99	2.5	5.66	71.5	5.83	A
2042	CO811	127349	2	56	0	0	105	68	169.6	54.2	18.8429	0	4	0.82	1.35	2.51	4.94	57.6	2.89	A
2043	CO812	127477	1	50	1	1	128	84	174.1	83	27.383	0	4.94	1.62	1.04	3.33	6.56	78.3	4.64	A
2044	CO813	90152	1	51	0	1	110	75	177	84.6	27.0037	0	3.57	0.83	1.25	3.57	4.73	69.2	5.39	A
2045	CO814	127422	2	51	0	0	126	80	155.6	65.4	27.0121	0	3.86	1.03	1.01	2.51	4.9	56.5	2.77	C
2046	CO815	127455	2	55	0	0	109	79	160.4	62.8	24.4091	0	4.07	1.53	1.19	2.61	4.62	55.9	6.03	C
2047	CO816	127444	1	56	1	1	114	70	175.8	71.1	23.0055	0	4.75	1.22	1.34	3.08	6.48	74.1	6.44	C
2049	CO818	127465	2	52	0	0	125	81	156.8	54.8	22.2889	0	5.09	1.19	1.03	3.75	5.39	59	2.95	C
2050	CO819	127464	1	54	1	0	109	74	168.1	54.7	19.3576	0	3.9	0.86	1.08	2.59	5.32	74.1	5.25	C
2051	CO820	90551	1	51	0	1	96	97	173.5	59.1	19.6331	0	4.08	0.74	1.33	2.63	4.84	91.9	5.22	C
2052	CO821	127462	1	51	1	0	116	72	173.6	82.5	27.375	0	4.52	0.98	1.29	3.02	5.55	74.9	3.52	C
2053	CO822	127463	2	52	0	1	103	70	150.3	52.8	23.3731	0	4.52	1.65	1.13	3.04	5.35	61.6	4.98	C
2054	CO823	127573	1	52	1	1	97	66	163.4	67.8	25.3937	0	4.67	2.07	0.93	3.1	4.49	98.7	6.73	C
2056	CO825	127486	1	53	1	1	106	76	171	66.1	22.6052	0	3.86	1.3	1.16	2.44	4.77	82.8	4.78	C
2057	CO826	127507	2	65	0	0	110	74	166.8	76.3	27.4241	0	3.81	2.01	1.17	1.96	5.22	57.2	5.86	A
2058	CO827	127574	2	53	0	0	89	68	158.7	50.4	20.0114	0	3.83	0.59	1.82	1.92	5.31	58.4	4.35	C
2059	CO828	95613	1	55	1	1	112	69	170	83.5	28.8927	0	3.61	1.29	0.95	2.38	5.69	88	5.03	C
2060	CO829	127318	1	53	1	1	95	75	168.1	62.1	21.9764	0	4.34	1.07	1.34	2.78	4.87	75.5	6.04	C
2061	CO830	127427	2	58	0	0	100	68	157.9	52.5	21.0569	0	4.75	0.93	1.79	2.72	5.15	68.1	5.64	C
2062	CO831	127505	2	51	0	0	118	76	154	54.3	22.8959	0	5.2	1.3	1.76	3.12	4.89	47.7	3.76	C
2063	CO832	127490	1	57	0	0	118	82	169.1	61.7	21.5773	0	4.5	1.14	1.19	2.95	5.56	72.4	4.27	C
2065	CO834	127401	1	69	1	1	126	73	167.9	58.4	20.7163	0	4.08	0.65	1.25	2.72	5.84	78	5.11	C
2066	CO835	127404	2	64	0	0	117	77	151.6	102.3	44.512	0	4.77	0.94	1.14	3.19	5.82	55	4.14	C
2067	CO836	127325	1	58	1	1	114	74	176.8	64.3	20.5706	0	5.5	0.88	1.35	3.68	5.29	70.4	4.53	A
2068	CO837	85570	1	50	0	1	117	83	172.8	75.2	25.1843	0	4.43	1.51	1.48	2.63	5.3	84.8	5.3	A
2069	CO838	127286	2	62	0	0	101	72	159.3	63.1	24.8655	0	4.74	0.81	1.55	3.01	5.25	51.4	4.7	A
2070	CO839	127307	1	60	1	1	117	70	169.6	69.1	24.023	0	4.3	0.74	1.24	3.01	5.99	63.3	5.89	C
2071	CO840	76784	1	50	1	1	105	76	164.8	65.7	24.1908	0	3.62	0.86	1.13	2.28	5.74	82.3	2.96	A
2073	CO842	127620	2	69	0	0	102	64	157	54.4	22.0699	0	4.16	0.66	1.66	2.42	5.43	55.5	3.78	C
2074	CO843	127330	1	62	0	1	132	87	178.5	85.7	26.897	0	5.06	2.06	1.08	3.29	5.92	68.3	3.6	C
2075	CO844	127598	1	54	1	1	120	82	177.5	71.7	22.7574	0	4.65	0.95	2.33	2.17	5.16	70.6	4.52	C
2076	CO845	127627	1	50	0	1	127	89	175.7	86.1	27.8907	0	4.87	1.38	1.09	2.37	5.07	87.1	5.12	C
2077	CO846	127729	1	52	0	1	125	88	163.4	73.7	27.6035	0	5.27	1.2	1.31	3.6	5.33	81.7	5.19	C
2079	CO848	127529	1	51	1	1	98	57	179.4	76.3	23.7072	0	4.95	1.4	1.2	3.46	5.16	75.7	4.51	A
2080	CO849	127671	2	52	0	0	119	83	160.2	57.4	22.3659	0	4.66	0.7	2	2.66	5	65.7	5.75	A
2082	CO851	80953	1	51	0	1	105	75	171.9	71.7	24.2643	0	4.64	1.09	1.54	3	4.97	86.9	5.32	C
2084	CO853	92282	1	50	0	1	119	78	176.2	77.1	24.8338	0	5	2.13	1.05	3.45	5.37	89.5	5.46	A
2085	CO854	88622	1	55	0	1	123	84	166.6	64.5	23.2386	0	5.68	1.82	1.4	3.77	5.66	69.8	3.57	C
2086	CO855	67271	1	51	0	0	118	72	173.4	62.7	20.853	0	4.82	0.76	1.43	3.14	5.44	86	4.38	C
2087	CO856	92281	2	50	0	0	93	59	172.6	58.8	19.7377	0	4.13	0.63	2.08	1.99	4.42	53.5	3.66	C
2088	CO857	127734	1	75	0	1	135	85	172.9	71.3	23.8506	0	4.81	1.43	0.87	3.49	6.26	81.5	5.51	C
2091	CO860	127667	2	56	0	0	112	73	156.9	54.2	22.0168	0	4.98	1.04	1.69	3	4.94	78.3	5.69	A
2092	CO861	127763	1	52	1	1	107	81	165.2	64.2	23.5242	0	4.39	1.08	1.2	2.96	5.18	84.9	4.65	A
2093	CO862	81819	1	52	1	0	121	79	172.9	61	20.4052	0	5.11	1.94	1.07	3.55	4.86	81.2	3.22	A
2094	CO863	79846	1	53	1	1	94	64	180.4	75	23.0456	0	5.16	1.07	1.7	3.36	5.99	75.5	5.26	A
2097	CO866	127787	1	53	1	0	104	80	169.6	73	25.3788	0	4.65	1.76	0.98	3.25	5.64	82.6	5.67	C
2098	CO867	127594	1	71	1	1	127	70	173	77.2	25.7944	0	4.3	2.12	1.09	2.57	4.92	75.8	5.32	A
2099	CO868	127773	2	53	0	1	104	72	165.5	93.5	34.1362	0	4.87	1.61	1.23	3.24	5.31	59	4.8	A
2100	CO869	50861	1	55	1	1	108	80	168.9	66.4	23.276	0	3.76	1.38	0.93	2.43	6.1	72.1	4.68	C
2101	CO870	127603	1	50	0	1	107	78	184.1	78.3	23.1022	0	5.26	1.05	1.06	3.88	5.11	70	3.69	C
2103	CO872	127762	1	55	0	1	119	75	168.9	74.9	26.2556	0	4.34	1.62	0.93	3	5.64	96.6	7.44	C
2105	CO874	127898	2	55	0	1	117	83	158	72.9	29.2021	0	5.55	2.05	1.49	3.6	5.39	64.1	4.96	C
2106	CO875	127933	1	67	1	1	129	79	167.6	60.1	21.3957	0	4.72	1.62	1.57	2.74	5.36	65.3	5.65	C
2110	CO879	127921	2	58	0	0	126	77	150.4	60.6	26.7903	0	4.56	2.08	1.04	2.94	5.97	58.6	4.85	C
2111	CO880	127796	1	56	0	1	110	74	161.9	63.7	24.3022	0	5.1	1.23	1.33	3.47	6.35	69.7	5.13	C
2112	CO881	36864	1	50	0	0	112	74	181.4	102.2	31.0582	0	4.92	0.72	1.09	3.65	6.08	84.9	4.92	C
2113	CO882	72688	1	50	0	1	125	85	173.1	67.5	22.5273	0	3.84	1.18	1.44	2.18	5.55	71.1	6.61	C
2114	CO883	93499	1	56	0	1	125	84	177.6	69	21.8758	0	4.53	0.84	1.24	3.07	7.44	89.7	7.01	C
2116	CO885	127926	1	54	1	1	123	86	165.4	61.5	22.4804	0	3.62	1.87	1.32	1.81	5.88	82.3	5.55	C
2117	CO886	123806	1	50	0	1	128	85	187.7	88.5	25.1197	0	4.65	1.1	1.34	3.23	5.49	87.7	4.64	C
2118	CO887	77030	2	50	0	0	110	75	174.5	61.3	20.1312	0	5.21	1.35	1.18	3.76	5.07	59	3.69	C
2119	CO888	127988	2	55	0	0	112	72	153.8	56	23.6742	0	4.69	1.9	1.04	3.02	5.62	69.5	6.32	C
2120	CO889	74167	1	58	1	1	106	64	178	65	20.5151	0	4.66	1.48	0.95	3.42	5.3	64	4.48	A
2121	CO890	125068	1	50	0	0	100	62	177	76	24.2587	0	3.44	0.73	1.61	1.74	5.13	68.4	3.15	C
2122	CO891	127958	1	51	0	0	117	82	173	72.3	24.1572	0	4.56	1.02	1.23	3.32	5.31	67.2	3.91	C
2123	CO892	97199	2	52	0	0	129	77	160.8	67.6	26.1442	0	5.26	1.29	1.69	3.48	5.57	53.7	5.46	C
2124	CO893	19334	2	53	0	0	112	78	152.3	48.9	21.0819	0	4.8	0.84	1.34	3.36	4.7	54	4.06	C
2125	CO894	74169	2	58	0	0	129	86	168.2	67.6	23.8943	0	4.23	0.71	1.54	2.65	5.66	52.6	6.66	C
2127	CO896	128080	1	58	1	1	101	65	174.7	77.1	25.262	0	4.4	1.3	1.35	2.77	5.21	77.2	4.35	A
2128	CO897	128008	1	58	1	1	110	73	167.2	74.8	26.7565	0	4.68	2.22	1.02	2.97	5.83	77.2	6.56	A
2129	CO898	25445	1	60	0	1	123	88	171.1	63.6	21.7249	0	4.42	0.58	1.86	2.48	5.41	70.6	5.18	C
2130	CO899	127154	1	51	1	1	115	70	175.6	85	27.5658	0	5.1	1.36	1.39	3.38	6.21	82.3	4.35	A
2133	CO902	128106	2	57	0	0	100	64	170.3	63.7	21.9639	0	4.28	0.5	1.49	2.7	5.33	57.7	4.74	A
2134	CO903	127586	2	51	0	0	82	60	153.3	50.8	21.6162	0	4.67	1.09	1.37	3.16	5.54	57.7	3.41	A
2135	CO904	128153	1	51	1	1	110	81	165.6	60.4	22.025	0	4.14	1.66	1.54	2.41	5.25	66.4	4.14	A
2136	CO905	24862	1	63	0	1	105	72	176.3	71.7	23.0682	0	5.55	1.26	2.08	3.33	5.28	95.3	5.15	A
2137	CO906	86225	1	61	1	1	134	86	164.5	62.4	23.0597	0	4.95	0.59	1.54	3.34	5.08	77.5	6.17	A
2139	CO908	128245	1	68	0	1	134	80	177.8	81.6	25.8123	0	4.1	0.78	1.01	2.95	6.45	64.1	6.1	A
2140	CO909	128227	2	50	0	0	106	61	164.9	56.2	20.6678	0	4.74	1.27	1.44	3.06	5.13	70.1	3.64	A
2141	CO910	128214	2	66	0	0	131	80	160.8	63.7	24.6358	0	5.68	1.94	1.5	3.78	5.8	62.1	4.04	C
2142	CO911	61687	1	54	1	0	118	79	171.7	72.1	24.4565	0	5.35	1.34	1.46	3.66	5.36	74.6	7.54	C
2143	CO912	128187	1	57	0	1	109	76	172.9	75.4	25.2221	0	4.67	1.81	1.3	3.06	5.94	78.9	6.15	C
2144	CO913	128190	1	65	0	1	109	77	164.9	73.4	26.9932	0	3.68	1.61	0.86	2.43	5.22	82.6	5.03	C
2145	CO914	55856	1	51	0	1	107	78	167.8	59.8	21.2382	0	4.59	0.77	1.7	2.84	4.87	86	3.08	C
2146	CO915	128174	2	57	0	0	101	75	162.4	53	20.0957	0	5.43	1.04	1.88	3.46	5.34	54.8	3.82	C
2147	CO916	127873	1	50	1	1	95	70	170.2	66.8	23.0599	0	4.85	1.25	1.51	3.07	5.03	78	4.37	A
2150	CO919	128137	1	52	1	1	113	83	171.9	88.2	29.8481	0	3.71	1.06	1	2.57	4.93	67.5	4.23	C
2151	CO920	128103	1	51	1	0	108	74	180.4	63.2	19.4198	0	5.24	1.01	1.69	3.36	5.33	81.1	3.49	A
2152	CO921	128179	1	55	0	0	114	76	177.4	74.5	23.6728	0	5.11	0.93	1.1	3.91	6.47	82.9	6.23	C
2153	CO922	18262	1	50	0	0	118	75	175	80.5	26.2857	0	4.57	1.92	1.16	3.14	5.04	92.5	4.36	A
2156	CO925	128281	1	60	0	0	101	60	170.1	64.5	22.2921	0	4.62	1.09	0.94	3.54	4.92	85.2	4.54	C
2157	CO926	59783	1	59	0	0	95	70	179.4	83.8	26.0375	0	5.12	1.12	1.22	0.37	5.58	77.2	4.76	C
2158	CO927	11152	1	57	1	1	99	65	164.7	56.6	20.8655	0	4.01	0.73	1.5	2.45	4.72	77.5	3.66	A
2160	CO929	128330	1	60	0	1	124	84	165.9	78.3	28.4491	0	4.3	0.55	1.4	2.87	5.81	57	6.34	C
2161	CO930	128321	2	57	0	1	110	64	155.2	52.1	21.6299	0	4.54	0.6	1.94	2.76	5.64	52.2	4.26	C
2162	CO931	128361	1	56	1	1	108	72	173.3	59	19.6451	0	3.66	0.86	0.98	2.57	5.31	84	7.35	C
2163	CO932	69418	1	52	1	1	117	78	178.4	73.6	23.1253	0	3.82	1.41	1.02	2.51	5.13	70.3	6.37	C
2165	CO934	85972	2	62	0	0	104	65	154	55.6	23.4441	0	4.28	0.7	1.24	2.89	4.94	52.6	4.35	C
2166	CO935	15144	1	57	0	0	110	81	172.7	71.4	23.9394	0	5.11	0.71	1.73	3.22	5.27	67.7	7.42	C
2168	CO937	128377	1	66	0	1	131	84	170.7	79.1	27.1462	0	5.34	0.71	1.81	3.53	5.13	84.8	5.88	C
2169	CO938	45523	1	58	0	0	127	88	173.4	63.9	21.2521	0	4.32	1.3	1.31	2.74	5.01	60.7	3.17	C
2170	CO939	128388	1	54	1	1	122	79	171.5	73.7	25.0576	0	4.4	1.23	1.05	3.12	5.46	82	5.88	A
2171	CO940	90978	2	50	0	0	108	74	160.9	71.1	27.4636	0	4.76	1.58	1.06	3.43	5.05	58.7	6.15	C
2173	CO942	60617	1	51	0	1	127	80	177.8	78.5	24.8317	0	4.57	2.2	1.03	2.98	5.5	82.9	3.13	C
2174	CO943	128402	1	54	1	1	102	75	172.7	66	22.1289	0	5.09	1.54	1.07	3.61	5.33	83.7	6.39	A
2175	CO944	128426	1	58	1	1	109	72	171.5	64.9	22.0656	0	3.32	1.04	1.33	1.94	5.15	78	3.48	A
2176	CO945	84015	1	51	0	1	98	65	172.3	73.7	24.8254	0	3.92	2.18	1.03	2.24	4.87	87.7	6.2	C
2177	CO946	127562	1	50	1	1	125	88	169.4	74.1	25.8221	0	4.72	1.17	1.74	2.81	5.35	77.7	5.04	A
2178	CO947	2724	1	53	1	1	106	68	176	76.6	24.7288	0	4.55	0.6	1.16	3.24	5.7	64.9	3.55	C
2179	CO948	66717	2	50	0	0	103	73	158.8	54.1	21.4534	0	5.27	1.3	1.43	3.74	5.45	62.1	3.71	C
2181	CO950	128540	2	50	0	0	114	74	175.3	57.4	18.6788	0	5.14	0.79	2.27	2.83	4.85	62.7	5.87	C
2182	CO951	128528	2	58	0	0	99	64	160.6	40.6	15.7411	0	4	0.68	1.88	2.1	4.97	51.2	4.66	C
2183	CO952	128551	1	53	0	1	106	70	175.1	72.6	23.6791	0	4.28	0.8	1.17	3.04	5.28	84.8	5.48	C
2184	CO953	128613	1	50	0	1	108	78	182.7	86.7	25.9742	0	5.09	1.26	1.18	3.64	5.58	73.5	5.09	A
2185	CO954	127206	1	53	0	1	110	75	175.1	77	25.1141	0	2.64	1.42	1.06	1.31	5.53	82.6	4.73	A
2187	CO956	128604	2	54	0	0	无	无	160.1	49.5	19.3118	0	4.47	0.72	1.39	2.99	5.44	64	5.11	C
2188	CO957	128581	1	54	0	1	128	77	159.9	62.5	24.4446	0	3.29	1.02	0.82	2.21	5.68	59.6	6.26	C
2189	CO958	90976	2	53	0	0	104	70	159.7	61.7	24.1922	0	4.94	0.89	1.56	3.23	6.71	62.3	5.02	C
2190	CO959	14854	2	51	0	0	116	73	163.8	61.4	22.8845	0	5.08	0.98	1.3	3.39	5.61	59.3	5.19	C
2192	CO961	128564	1	53	0	1	122	82	167.3	68.7	24.5451	0	5.07	1.44	1.22	3.81	5.46	81.4	4.24	C
2193	CO962	126005	1	50	0	1	128	83	168.5	68	23.9502	0	5.03	1.36	1.07	3.71	5.9	88.2	5.26	C
2194	CO963	128630	1	54	0	1	117	74	173.6	76.9	25.5168	0	5.48	1.67	1.17	3.86	5.39	72.3	5.22	C
2195	CO964	128735	2	66	0	1	114	80	151.6	47.5	20.6678	0	4.75	0.77	1.95	2.63	5.47	45.4	6.07	C
2196	CO965	128726	2	63	0	0	111	74	158.4	59	23.5148	0	4.56	0.77	1.91	2.57	5.37	59	6.78	C
2197	CO966	128734	1	71	0	1	135	83	165.9	61.8	22.4541	0	2.83	0.88	0.9	1.67	4.25	68	4.88	C
2198	CO967	20369	1	50	0	1	无	无	174.5	77.8	25.5499	0	5.06	1.86	1.25	3.51	6.92	88.8	5.89	A
2200	CO969	30337	1	50	1	1	109	71	178.1	85.9	27.081	0	4.5	0.86	1.43	3.01	5.91	81.2	4.04	A
2201	CO970	128690	1	62	1	1	112	75	170.8	80.1	27.4572	0	4.01	1.47	0.96	2.87	5.92	88.5	5.87	A
2202	CO971	128637	1	64	0	0	130	78	162.4	66.8	25.3282	0	4.22	0.86	1.59	2.51	6.66	70.3	5.21	C
2203	CO972	128847	2	51	0	0	94	60	164.3	53.7	19.8929	0	4.5	0.7	1.61	2.86	4.66	59.7	4.22	C
2204	CO973	128763	1	50	0	1	100	65	169.7	61.1	21.2167	0	4.29	0.88	1.28	2.79	5.23	70.1	3.76	C
2205	CO974	61555	2	50	0	0	76	60	163.9	52.7	19.6179	0	4.73	0.57	1.82	2.79	5.36	56.5	5.51	A
2206	CO975	34443	1	58	0	1	119	82	176.8	70.6	22.586	0	3.29	0.79	1.24	1.96	5.2	102.9	7.36	C
2207	CO976	128849	1	51	0	1	118	86	175	80.3	26.2204	0	5.39	2.23	0.98	3.81	5.69	94.3	5.03	A
2208	CO977	66535	2	56	0	0	119	77	166.2	61.5	22.2645	0	3.51	0.86	1.48	1.99	5.52	63.6	5.09	A
2209	CO978	73122	1	58	1	1	115	66	181.4	77	23.4	0	4.73	0.89	1.64	3.1	4.34	77.5	3.55	C
2210	CO979	4163	1	60	1	1	100	62	179.2	67.1	20.8952	0	4.68	0.85	1.74	2.83	6.21	74.6	4.43	C
2211	CO980	129518	1	59	1	1	103	73	165.9	69.9	25.3971	0	4.32	1.61	1.13	2.88	5.22	77.7	4.22	C
2212	CO981	129530	2	54	0	1	110	66	160.8	56.8	21.9673	0	5.52	0.71	2.19	3.31	5.27	76.9	6.82	C
2213	CO982	129536	2	63	0	0	108	66	141.8	40.4	20.0923	0	4.71	0.71	1.73	2.91	5.51	38.9	10.13	A
2215	CO984	48426	1	59	0	1	118	76	179	72.5	22.6273	0	5.62	1.33	1.5	3.79	7.17	68.7	5.14	C
2216	CO985	62045	1	51	0	1	126	86	176.2	78.9	25.4135	0	3.99	1.51	0.97	2.66	4.98	78.6	4.35	A
2217	CO986	129588	2	50	0	0	110	85	162.7	56.4	21.3061	0	3.66	0.57	1.71	1.89	4.8	54.9	4.09	C
2219	CO988	96566	1	58	0	1	109	74	176.4	78.1	25.0989	0	5.24	1.47	1.3	3.59	6.58	95.2	7.04	C
2221	CO990	129471	1	57	0	1	102	67	167.2	62.3	22.2851	0	5.3	1.18	1.76	3.27	6.95	76.3	5.92	A
2222	CO991	129468	1	52	1	0	93	63	176	61.3	19.7895	0	4.03	1.07	1.09	2.7	5.02	88.2	8.83	C
2223	CO992	74180	1	51	1	0	102	78	170.2	82.3	28.4106	0	3.87	1.36	0.97	2.57	5.35	77.7	5.91	A
2224	CO993	47786	1	52	1	1	123	83	172.9	79.2	26.4932	0	4.52	1.3	1.26	2.94	5.4	100.9	4.06	C
2225	CO994	129080	1	55	1	0	106	73	167	57.6	20.6533	0	3.86	1.26	0.89	2.48	5.06	76.6	5.16	C
2226	CO995	129584	1	50	1	1	129	83	161.9	73.8	28.1555	0	4.45	1.37	1.23	2.91	5.69	90.8	5.32	A
2228	CO997	129685	2	55	0	1	130	87	160.7	61.3	23.7372	0	5.05	0.96	1.62	3.14	5.63	55.5	5.23	C
2229	CO998	75800	1	58	0	1	123	75	183.1	85.8	25.5924	0	4.84	1.23	1.38	3.25	5.3	61	5.46	A
2230	CO999	75196	1	50	0	1	107	71	168.6	68.9	24.2384	0	5.14	0.8	1.33	3.75	5.04	83.1	8.4	C
2231	CO1000	129684	1	53	1	1	121	84	174.3	73.1	24.0615	0	4.35	1.09	1.41	2.8	5.8	74.9	4.13	C
2232	CO1001	53906	1	56	0	1	131	79	187.1	98.6	28.1663	0	4.43	1.39	1.01	3.17	6.3	74.6	4.57	C
2233	CO1002	129799	1	65	1	1	128	76	173.2	65.3	21.7679	0	4.35	1.16	1.25	2.88	5.39	63.7	3.77	A
2234	CO1003	129820	1	51	0	1	114	75	175.1	77.7	25.3425	0	4.63	2.12	1.01	3.15	6.14	78	5.75	C
2235	CO1004	129827	1	55	0	0	96	69	166.3	45.2	16.3438	0	4.96	0.67	2.11	2.74	4.93	73.2	4.17	C
2239	CO1008	19612	2	50	0	0	119	75	151.8	51.8	22.4795	0	3.62	1.36	1.12	2.18	5.37	56.7	4.15	C
2240	CO1009	18887	1	61	0	1	120	83	177.9	78.7	24.867	0	5.67	1.64	1.19	3.92	6.61	98.8	4.92	C
2242	CO1011	129996	1	67	1	1	102	67	178.1	71.4	22.5097	0	4.44	1.13	1.13	2.98	4.81	72.6	4.84	A
2243	CO1012	47852	1	64	1	1	109	75	174.9	66.3	21.6737	0	4.75	0.51	1.15	3.45	6.62	62.4	6.73	C
2245	CO1014	129833	2	50	0	0	111	68	166	62.1	22.5359	0	3.64	0.37	1.62	1.92	4.31	60.9	4.36	C
2246	CO1015	18888	1	66	1	1	113	71	169.5	67	23.3204	0	4.3	1.48	0.95	3.01	4.99	80	4.33	C
2247	CO1016	130005	2	61	0	0	115	77	167.3	68.6	24.5094	0	4.46	1.33	1.47		5.64	61.6	3.94	C
2249	CO1018	130117	1	61	1	1	104	74	169.6	74.4	25.8655	0	4.45	1.03	1.01	3.01	5.18	71.5	5.01	C
2252	CO1021	64161	1	59	0	1	122	85	172.3	81.8	27.5539	0	5.49	1.08	1.26	3.89	5.91	76.9	7.1	C
2253	CO1022	129981	2	59	1	0	108	76	163.4	80	29.963	0	4.59	0.8	1.23	3.19	4.64	81.1	8.49	C
2254	CO1023	130050	1	57	1	1	112	80	169.5	70.8	24.643	0	5.23	1.65	1.5	3.54	6.67	55.9	3.54	A
2255	CO1024	57242	1	52	1	1	102	74	174	75.9	25.0694	0	4.37	1.05	1.3	2.83	5.53	104.4	4.24	A
2256	CO1025	130285	1	52	1	1	114	76	171.5	78.6	26.7236	0	4.59	1.38	1.41	2.89	6.53	64.4	4.98	A
2257	CO1026	130221	1	66	1	0	104	64	169.7	57.6	20.0013	0	3.66	0.95	1.06	2.4	5.41	62.7	4.49	C
2258	CO1027	92798	1	50	1	1	116	83	166.7	74.8	26.9172	0	5.44	2.1	0.9	3.72	5.8	72.6	4.24	A
2259	CO1028	130283	1	53	0	1	118	82	171.2	70.9	24.1902	0	3.93	1.38	0.97	2.64	5.54	65.5	3.76	A
2260	CO1029	90828	1	50	1	1	111	84	169.5	67.8	23.5988	0	5.01	1.42	1	3.4	5.6	71.5	3.72	A
2262	CO1031	10296	1	51	0	1	103	69	177	76.8	24.514	0	5.65	1.08	1.59	3.72	5.9	57.3	6.54	A
2263	CO1032	130346	1	62	1	0	110	73	166.4	57.9	20.9109	0	4.68	0.63	1.5	3.07	5.04	84.8	3.96	A
2264	CO1033	78957	1	62	0	1	129	78	172.5	77.5	26.0449	0	5.45	1.52	1.26	3.8	5.95	81.7	6.12	C
2265	CO1034	79080	1	59	1	0	113	76	175.9	81.9	26.4699	0	4.85	1.75	1.03	3.46	5.06	68.1	4.33	A
2266	CO1035	23733	1	50	0	1	108	81	166.3	67.1	24.2626	0	4.92	1.35	1.04	3.32	4.74	81.5	4.45	A
2267	CO1036	130318	1	50	0	1	118	82	170.9	60.9	20.8513	0	5.47	1.3	1.6	3.43	4.92	90.6	5.61	C
2268	CO1037	130245	1	59	0	0	108	54	161.9	56.7	21.6316	0	5.25	1.75	1.48	3.51	5.4	80	5.52	C
2269	CO1038	130244	1	63	0	0	125	69	172	69	23.3234	0	4.27	1.08	1.53	2.56	7.61	78.3	5.14	C
2270	CO1039	130241	1	59	1	1	124	77	172	78.8	26.636	0	4.52	1.59	0.92	3.21	5.61	63.6	4.22	A
2271	CO1040	92629	2	59	0	0	116	72	163	57.6	21.6794	0	4.03	1.27	1.06	2.58	5.43	52.3	4.29	C
2272	CO1041	130436	1	53	0	1	120	74	179.3	72.5	22.5516	0	3.79	0.76	1.02	2.54	5	79.7	6.29	C
2273	CO1042	68726	2	61	0	0	110	65	168.3	66	23.3011	0	5.39	1.31	1.44	3.44	4.96	53.2	5.59	C
2275	CO1044	70939	1	51	1	1	99	68	187.6	72	20.4582	0	5.09	1.48	1.05	3.42	5.45	78	5.02	C
2276	CO1045	129414	1	50	1	1	125	80	172.9	77.4	25.8911	0	4.44	0.93	1.65	2.63	5.04	81.4	4.62	C
2278	CO1047	130672	1	56	0	0	105	72	170.6	71.9	24.7042	0	4.3	1.65	1.08	2.83	5.24	63.3	4.06	A
2279	CO1048	130643	1	61	0	1	122	83	177.5	85.9	27.2644	0	3.95	1.9	0.98	2.49	5.96	76.6	5.73	C
2280	CO1049	130741	1	52	1	1	123	78	185.2	85.9	25.0444	0	4.23	1.71	0.93	2.85	5.21	95	5.97	A
2281	CO1050	130721	1	54	1	0	112	72	180.1	82.6	25.4655	0	4.97	1.07	1.08	3.65	5.73	86	6.43	A
2282	CO1051	130739	2	54	0	0	96	67	160	47.9	18.7109	0	4.73	1.01	1.8	2.6	5.02	55.7	7.05	C
2283	CO1052	130692	1	68	0	1	109	76	172.3	61.5	20.7159	0	4.65	1.08	1.34	3.08	5.36	80.6	3.85	C
2284	CO1053	130773	2	63	1	0	119	76	157.2	65.6	26.546	0	4.81	1.17	1.53	3.14	5.26	51.6	4.26	C
2285	CO1054	130768	2	72	0	0	108	64	160.4	46.9	18.2291	0	5.16	1.57	1.67	2.96	5.66	70.6	5.26	A
2287	CO1056	63723	1	56	0	0	116	80	176.9	62.5	19.9721	0	4.37	1.36	1.25	2.76	5.15	67.2	7.56	C
2288	CO1057	90493	1	53	0	1	126	84	166.9	72.5	26.0271	0	5.29	1.84	1.32	3.33	5.69	70.3	4.43	C
2289	CO1058	130750	2	54	0	0	112	69	157.1	63.4	25.6884	0	5.48	1.12	1.64	3.74	5.76	65.3	6.25	C
2291	CO1060	130779	1	51	1	1	100	72	162.2	68.6	26.0749	0	4.43	0.91	1.19	2.81	5.39	69.7	3.66	A
2293	CO1062	130774	1	51	1	1	115	78	179.2	80.9	25.1926	0	5.19	1.31	1.16	3.52	5.32	78.3	4.66	A
2294	CO1063	130796	2	50	0	0	124	85	150.5	60.3	26.6222	0	4.68	1.87	1.16	2.97	5.35	57.2	5.64	A
2295	CO1064	41512	1	74	0	1	125	82	167.9	59.2	21	0	5.13	0.76	1.48	3.6	6.18	67.5	6.94	C
2296	CO1065	87634	2	50	0	0	95	68	167.7	60.6	21.548	0	4.08	0.91	1.02	2.73	5.32	42	4.45	A
2297	CO1066	25616	1	58	0	0	105	66	165.6	80.7	29.4275	0	5.2	1.47	1.17	3.66	6.18	77.5	5.54	C
2298	CO1067	130896	1	52	1	0	116	72	173.8	73.9	24.465	0	4.13	1.59	0.99	2.52	4.73	73.7	6.55	C
2299	CO1068	130909	2	52	0	1	98	71	167.6	73.4	26.1305	0	5.16	0.89	1.6	3.44	5.53	61	3.95	C
2300	CO1069	43561	2	53	0	1	130	80	154.8	53.4	22.2843	0	5.25	1.12	1.51	3.61	5.38	51.6	5.02	C
2302	CO1071	130321	1	67	0	1	110	67	167.2	68.9	24.646	0	5.5	1.58	0.86	3.85	5.48	77.2	6.6	C
2304	CO1073	130925	1	56	0	1	114	78	170.5	74	25.4556	0	5.37	1.9	1.36	3.61	5.7	76.9	6.87	C
2305	CO1074	130240	1	62	1	1	112	72	174.5	73.9	24.2691	0	4.28	1.14	1.21	2.98	6.28	82.3	4.53	C
2306	CO1075	81116	1	58	0	1	112	70	181.9	93.3	28.1979	0	5.53	1.61	1.25	3.62	5.39	75.2	3.41	C
2307	CO1076	130588	1	50	0	1	118	78	174.6	75.4	24.7333	0	4.98	2.03	1.01	3.39	5.03	96.5	4.9	C
2309	CO1078	130396	2	55	0	0	116	78	164.3	71.6	26.5239	0	4.56	0.89	1.21	3.22	5.88	80.3	5.95	C
2310	CO1079	129165	1	51	0	1	104	70	173.4	61.4	20.4207	0	4.22	0.93	1.29	2.72	5.17	76.9	4.12	A
2311	CO1080	131052	1	58	0	0	104	71	167.7	71.6	25.4593	0	5.32	1.05	1.4	3.61	5.29	89.4	6.99	C
2312	CO1081	131056	1	69	0	0	119	68	170.5	57.6	19.8141	0	5.26	0.84	1.48	3.42	6.62	87.5	6.06	A
2313	CO1082	131127	1	52	1	0	96	63	176	81.7	26.3753	0	3.9	1.01	1.02	2.52	5.51	77.5	4.77	A
2314	CO1083	130627	1	56	1	0	118	77	174.5	76.8	25.2215	0	4.96	1.91	0.92	3.4	5.78	74.6	4	C
2316	CO1085	131097	2	55	0	1	107	67	158.4	60.3	24.0329	0	5.23	0.56	2.08	3.03	5.33	51.6	5.92	C
2318	CO1087	131282	1	60	0	0	102	65	158.7	61.8	24.5377	0	5.66	0.76	1.9	3.7	5.45	70.6	4.89	C
2319	CO1088	131317	2	58	0	0	129	78	166.9	77.9	27.9656	0	5.34	1.61	1.41	3.52	4.75	67.5	4.17	C
2324	CO1093	131383	2	50	0	0	95	69	154.9	51.6	21.5054	0	3.58	1.11	1.41	1.95	4.93	63.8	4.39	C
2325	CO1094	76600	2	59	0	0	110	75	168.5	65.2	22.964	0	5.39	0.83	1.66	3.5	5.63	61.9	5.67	C
2326	CO1095	131397	1	50	1	1	116	82	172.5	81.7	27.4564	0	4.74	0.81	1.31	3.24	5	75.2	5.68	A
2327	CO1096	49813	1	52	0	1	119	78	173.6	74.3	24.6541	0	5.63	1.23	1.41	3.99	5.33	73.8	4.3	A
2328	CO1097	131427	1	60	1	1	129	79	173.3	71	23.6407	0	3.24	0.81	1.41	1.55	4.93	71.5	2.41	A
2329	CO1098	6417	1	66	1	1	125	82	168	68.8	24.3764	0	5.08	0.97	1.51	3.26	4.75	74.9	4.27	A
2332	CO1101	62401	1	53	0	0	112	85	178.6	58.9	18.4651	0	4.77	0.94	1.61	3.06	4.44	65.3	3.39	C
2333	CO1102	131959	1	51	0	1	115	77	173	79.1	26.4292	0	3.4	1.73	0.96	2	5.18	82.6	5.56	A
2334	CO1103	131981	2	58	0	1	104	64	165.7	73.2	26.6604	0	5.22	1.15	1.89	3.04	5.74	68	4.98	A
2335	CO1104	132055	1	51	1	0	107	70	156.5	57.5	23.4768	0	4.2	0.59	1.73	2.27	4.8	80.3	4.85	C
2337	CO1106	132054	1	54	0	1	111	74	165	55.5	20.3857	0	5.45	0.86	1.45	3.86	4.84	79.7	3.82	C
2338	CO1107	93561	2	60	0	0	123	75	151.1	55.3	24.2212	0	5.22	0.99	1.44	3.47	4.71	59.5	5.76	C
2339	CO1108	132110	1	51	0	1	110	70	174.1	67.8	22.3683	0	5.55	2.08	1.32	3.81	5.96	74.1	3.64	C
2340	CO1109	132125	2	50	0	0	130	65	160.2	65	25.3273	0	4.78	0.75	1.11	3.48	5.22	61.6	4.87	C
2341	CO1110	132128	1	57	1	0	103	70	178.3	71.7	22.5536	0	5.24	1.12	1.31	3.82	5.3	70.1	3.9	C
2342	CO1111	99251	1	60	0	1	121	73	170.5	67.5	23.2196	0	5.35	0.86	1.77	3.08	5.26	90.9	4.11	C
2343	CO1112	132086	2	60	0	0	108	84	162.7	60	22.6661	0	5.27	1.17	1.88	3.13	5.22	66.1	3.74	A
2344	CO1113	132198	1	53	1	0	100	65	173.1	67.9	22.6608	0	4.94	1.06	1	3.33	4.8	93.5	4.96	C
2345	CO1114	132193	1	52	1	1	117	84	163.3	74.3	27.8623	0	5.33	1.63	1.24	3.7	5.05	58.4	6.17	A
2346	CO1115	66147	1	52	1	1	103	71	177.4	84.6	26.8821	0	4.37	1.2	1	3.03	5.41	80.6	6.12	A
2347	CO1116	10145	1	53	0	1	111	66	171.6	79.5	26.9981	0	5.53	1.14	1.48	3.43	5.37	82.3	4.97	A
2348	CO1117	132267	1	58	0	1	102	72	181.5	100.8	30.599	0	5.61	1.62	1.07	3.82	4.87	107.8	4.49	C
2350	CO1119	132245	1	56	0	1	122	78	167.9	61.3	21.745	0	3.54	1.22	0.97	2.14	5.79	96.6	6.15	C
2351	CO1120	16350	2	56	0	0	97	65	166.8	61.6	22.1406	0	5.21	0.86	1.52	3.66	5.38	53.6	5.24	C
2352	CO1121	132242	1	52	0	0	114	61	172	72.8	24.6079	0	4.95	0.86	1.65	3.02	5.45	82.9	4.91	C
2353	CO1122	131887	1	64	0	1	110	84	179.3	73.5	22.8627	0	5.45	1.28	1.42	3.43	5.48	84.3	3.6	A
2354	CO1123	131888	1	57	0	0	103	69	176.6	72.3	23.1823	0	4.34	1.33	2.09	2.09	5.5	85.1	5.39	C
2356	CO1125	96283	1	51	0	1	104	71	161.4	70.7	27.1402	0	4.83	2.05	1.47	2.74	5.84	75.5	5.09	C
2357	CO1126	132494	1	58	0	1	106	78	165.1	76.9	28.2119	0	4.82	1.14	1.42	3.16	5.03	65.5	5.36	C
2358	CO1127	88574	1	59	1	0	95	63	166.4	61.4	22.1749	0	3.78	0.82	1	2.68	5.96	83.1	5.84	C
2359	CO1128	98078	1	58	0	0	126	85	172.5	58.7	19.7269	0	4.71	1.13	1.31	3.17	5.39	73.5	3.2	A
2362	CO1131	132069	1	59	1	1	103	66	166.5	48.5	17.495	0	4.07	0.99	1.55	2.38	5.49	61	3.31	C
2363	CO1132	132068	2	59	0	0	102	67	162	51.6	19.6616	0	5.13	0.77	2.17	2.67	5.2	68.9	5.15	C
2364	CO1133	79425	1	52	1	1	108	70	172	74.2	25.0811	0	4.72	1.72	0.78	3.33	5.23	72.9	5.26	C
2366	CO1135	28927	1	63	0	0	110	75	176.2	72.6	23.3843	0	4.57	1.44	0.95	3.09	5.67	74.3	4.36	C
2369	CO1138	132222	2	60	0	0	106	74	157.4	59.1	23.8549	0	5.43	0.97	1.74	3.41	5.46	50.6	4.86	A
2370	CO1139	132700	1	59	0	1	106	63	160.7	63	24.3954	0	4.52	1.83	1.24	2.91	5.96	64.7	3.31	A
2372	CO1141	24000	1	56	0	0	103	76	179	72	22.4712	0	4.24	0.49	1.77	2.38	5.23	81.1	6.57	C
2373	CO1142	132471	1	50	0	1	118	84	171.8	74.6	25.2751	0	4.01	2.04	1.17	2.31	5.32	82.8	5.54	C
2375	CO1144	132931	1	59	0	1	117	83	178.7	75.7	23.7054	0	4.09	1.19	1.09	2.68	6.1	76.6	3.54	A
2376	CO1145	132878	2	58	0	0	110	61	150	50.1	22.2667	0	4.59	1.05	1.54	2.75	5.5	58.2	5.87	A
2377	CO1146	55685	1	51	0	0	103	71	164.2	67.9	25.1839	0	5.09	0.92	1.15	3.59	5.37	94.5	4.33	C
2378	CO1147	133106	1	53	1	1	118	83	178.3	71	22.3334	0	5.53	0.8	1.7	3.57	4.46	71.5	6.85	A
2379	CO1148	133058	2	58	0	0	118	69	156.2	60	24.5917	0	4.63	0.81	1.84	2.66	5.22	64.1	4.51	A
2380	CO1149	132218	2	56	0	0	123	79	159.5	60	23.5847	0	5.24	0.47	1.99	3.18	5.41	50	4.27	C
2381	CO1150	133118	1	58	1	1	107	70	167.4	65.2	23.2668	0	4.46	1.09	1.23	2.94	5.16	78	7.66	C
2382	CO1151	133175	1	59	0	1	105	67	164	58.7	21.8248	0	4.33	0.96	1.33	2.57	5.1	86	8.8	C
2383	CO1152	40184	1	50	0	1	113	74	173.9	67.8	22.4197	0	3.98	1.26	1.45	2.29	4.88	73.2	3.57	C
2384	CO1153	133084	1	50	1	1	113	71	167.2	62.8	22.464	0	5.53	0.82	1.98	3.48	5.67	68.1	3.18
2385	CO1154	133294	2	51	0	0	99	72	177.5	54.5	17.2982	0	4.43	0.71	1.78	2.42	4.95	67	3.09	A
2388	CO1157	133307	2	52	0	0	111	72	166.6	76.2	27.454	0	4.25	1.14	1.53	2.56	4.6	70.7	6.4	A
2390	CO1159	100241	1	50	0	1	108	71	182.1	72.4	21.8333	0	4.61	1.4	2.07	2.11	5.67	77.9	4.48	C
2391	CO1160	133376	1	58	1	1	113	80	183	92	27.4717	0	4.53	1.45	1.11	3.12	4.89	109.4	6.07	A
2392	CO1161	98407	1	51	0	1	111	72	168.3	66	23.3011	0	4.58	1.38	1.14	2.98	5.94	79.5	3.96	C
2393	CO1162	133709	1	57	0	1	111	76	173.7	69.4	23.0017	0	4.2	0.56	1.99	2.07	5.58	74	4.4	C
2394	L8	杨玉莲	2	58	0	0	150	110	158	60	24.0346	1	4.26	1.81	0.79	2.58	5.97	58.4	4.69	C
2394	L165	张盘兄	2	58	0	0	155	90	146	65	30.4935	1	3.21	1.68	0.85	1.61	4.73	68.1	3.64	C
2394	L62	王志乐	1	70	0	0	120	80	158	70	28.0404	0	3.61	1.75	0.87	1.84	4.78	79.8	6.38	C
2394	L108	宫政平	2	59	0	0	110	70	165	71	26.079	0	3.84	1.88	0.89	1.97	5.37	59.5	6.14	C
2394	L172	臧喜梅	2	37	0	0	150	90	160	79	30.8594	1	3.79	1.65	0.89	1.93	5.11	62.2	3.85	A
2394	L162	杨二小	1	39	1	1	150	100	158	69	27.6398	1	3.67	1.22	0.91	1.97	4.55	60.1	4.66	C
2394	L244	侯记英	2	66	0	0	170	100	165	48	17.6309	1	2.89	1.35	0.93	1.36	4.58	62.8	2.95	C
2394	L22	周广燕	2	62	0	0	160	94	160	62	24.2188	1	3.77	2.01	1.01	1.67	4.29	69.1	4.22	C
2394	L182	杨二女	2	59	0	1	120	80	155	60	24.974	1	4.41	0.92	1.08	2.68	5.38	64.1	6.92	C
2394	L115	曾四四	1	41	0	1	160	98	176	82	26.4721	1	3.63	1.14	1.1	1.83	5.73	69.1	5.39	C
2394	L104	袁爱青	2	62	0	0	186	122	160	70	27.3438	1	4.03	2.14	1.13	1.85	5.08	44.8	6.02	C
2394	L159	马秀英	2	74	0	0	120	80	159	56	22.151	0	4.22	1.62	1.17	2.14	4.68	61.4	3.3	C
2394	z111	任建新	1	58	1	1	138	110	173	75	25.0593	1	4.73	1.31	1.17	3.1	4.26	76.6	6.39	C
2394	L103	钟继香	2	56	0	0	150	100	158	40	16.0231	1	4.33	1.37	1.2	2.41	5.24	48.4	4.11	C
2394	L85	张海娥	2	56	0	0	140	100				1	4.21	1.14	1.2	2.23	4.98	54.1	4.43	A
2394	CO1163	杨文青	2	64	0	0	113	78	155.8	61.9	25.5009	0	3.92	1.63	1.2	2.16	4.76	51.4	3.21	A
2394	z139	崔文泽	1	38	1	1	144	100	168	67	23.7387	1	3.96	1.29	1.21	2.33	5.07	92.1	7.46	C
2394	L179	臧培勋	1	63	1	1	116	80	170	55	19.0311	0	4.32	1.96	1.26	2.08	4.27	59.8	6.19	A
2394	z102	崔文浩	1	37	1	1	130	95	167	75	26.8923	1	4.16	0.9	1.26	2.46	5.31	71.7	4.86	C
2394	L61	曾梅香	2	36	0	0	140	100				1	4.31	1.75	1.26	2.04	4.83	52.7	2.54	C
2394	L78	张二女	2	55	0	0	150	90	145	50	23.7812	1	3.91	1.01	1.27	2.01	4.75	51.2	4.12	C
2394	L60	袁翠梅	2	52	0	0	130	80	163	62	23.3355	1	4.51	1.85	1.3	2.33	5.38	61.4	5.73	C
2394	L49	邓桂莲	2	66	0	1	115	80	154	50	21.0828	0	4.25	1.28	1.43	2.11	5.38	45.5	4.44	C
2394	L153	索艮苗	2	51	0	0	145	100	146	63	29.5553	1	3.76	0.93	1.43	1.73	4.74	45.5	4.32	C
2394	z146	任惠霞	2	63	0	0	146	84	158	56	22.4323	1	5.08	0.99	1.61	3.1	5.05	59.5	6	C
2394	L3	王志英	2	58	0	0	134	110	151	40	17.5431	1	5.54	1.18	2.08	2.55	5.17	65.5	4.98	C

## Sheet: Sheet2 Data Dictionary
Variables	Units	Definitions or descriptions
Gender	none	1, male；2, female
Age	years	None
BMI	kg/m2	Body mass index: Weight divided by the square of height
Smoking	none	1, current smokers; 0, non-current smokers
Drinking	none	1, current drinkers; 0, non-current drinkers
SBP	mmHg	Systolic blood pressure
DBP	mmHg	Diastolic blood pressure
TC	mmol/l	Total cholesterol
TG	mmol/l	Triglyceride
LDL-C	mmol/l	Low density lipoprotein cholesterol
HDL-C	mmol/l	High density lipoprotein cholesterol
SCr	µmol/l	Serum creatinine
BUN	mmol/l	Blood urea nitrogen
FPG	mmol/l	Fasting plasma glucose
Hypertension	none	1, hypertensives; 0, normotensives
